# Supplementary material for: A retrospective cohort study evaluating the predictive value of urinary L-FABP combined with the SOFA score for assessing COVID-19 severity
Source: PLoS One. 2025 Sep 11;20(9):e0331558. doi: 10.1371/journal.pone.0331558 (PMC12425294; doi:10.1371/journal.pone.0331558)
Supplement: S1 Data — (CSV) [file pone.0331558.s002.csv]

Patient no	Group	4 Groups (No symptom=1, Pneumonia=2, O2 supple=3, ventilation=4)	Age	Sex	Coexsiting	Nationality	smoking	onset	onset to admisson	Outcome	admission	Discharge	days	low flow oxygen	high flow oxygen	intubation	ECMO	onset to intubation	Extubation�@���S��NA	ECMO End	O2 End	RRT Start	RRT End	BMI	Flight from Wuhan	Cruise	Variant SARS-CoV2	SOFA on admission�i���j	Fever	dry cough	pneumonia	O2 supplemental	mechanical support	PMX-DHP	AKI	admission day	first urine sampling	admission to first urine sampliing	7 days of urine sampling	8 point on admisson (2= discharge, 3= admission without oxygen, 4=low flow, 5= high flow, 6= intubation, 7= ECMO, 8=death)	8 point when urine sampling	8 point on day 7	8 point Worst during hospitalization	Severity on admission (No symptom=1, Pneumonia=2, O2 supple=3, ventilation=4)	Severity when urine sampling (No symptom=1, Pneumonia=2, O2 supple=3, ventilation=4)	Severity on day 7 (No symptom=1, Pneumonia=2, O2 supple=3, ventilation=4)	Severity Worst during hospitalization	Urine sample timing
																																																initital	follow 1
1	Severe	4	74	Male	HTN, DM, COPD	Japan	Y	2020/2/6	7	DEATH	2020/2/13	2020/3/22	38	2020/2/13	2020/2/14	2020/2/15	2020/2/15	9	2020/3/5	2020/3/5	2020/3/22	2020/2/21	2020/3/18	29.8	N	Y		4	Y	Y	Y	Y	ECMO+CRRT +PMX-DHP	Y	Y	2020/2/13	2020/2/14	1	2020/2/21	5	5	7	8	3	3	4	4	2020/2/14	2020/2/19
2	Severe	4	63	Male	Obese	United States	N	2020/2/5	6	ENT	2020/2/11	2020/5/8	87	2020/2/11	2020/2/15	2020/2/15	2020/2/19	10	2020/3/16	2020/3/9	2020/3/21			27.3	N	Y		3	Y	Y	Y	Y	ECMO	N	N	2020/2/11	2020/2/11	0	2020/2/18	4	4	6	7	3	3	4	4	2020/2/11	2020/2/14
3	Severe	4	42	Male	HTN, HL, HBV	Japan	Y	2020/3/8	8	ENT	2020/3/15	2020/4/6	22	2020/3/18	2020/3/19	2020/3/19		11	2020/3/23		2020/3/24			31.88	N	N		2	Y	Y	Y	Y	PMX-DHP	Y	N	2020/3/15	2020/3/17	2	2020/3/24	3	3	6	6	2	2	4	4	2020/3/17	2020/3/19
4	Severe	4	78	Male	DM,	Japan	Y	2020/3/12	10	ENT	2020/3/21	2020/5/22	62	2020/3/21	2020/3/21	2020/3/22		10	2020/4/7		2020/4/14			25.31	N	N		4	Y	Y	Y	Y		N	Y	2020/3/21	2020/3/22	1	2020/3/29	5	5	6	6	3	3	4	4	2020/3/22	2020/3/24
22	Severe	4	70	Male	ALD, DM	Japan	Y	2020/3/19	6	DEATH	2020/3/24	2020/3/29	5	2020/3/24	2020/3/24	2020/3/24	2020/3/24	5	2020/3/29	2020/3/28	2020/3/29			30.12	N	N		10	Y	Y	Y	Y	ECMO+PMX-DHP+PE	Y	Y	2020/3/24	2020/3/25	1	2020/4/1	7	7	8	8	4	4	4	4	2020/3/25	2020/3/26
23	Severe	4	67	Male	Renal Transplantation, IgAN	Japan	N	2020/3/8	16	DEATH	2020/3/23	2020/4/20	28	2020/3/23	2020/3/24	2020/3/27		19	2020/4/20		2020/4/20			23.09	N	N		2	Y	Y	Y	Y	PMX-DHP	Y	N	2020/3/23	2020/3/24	1	2020/3/31	5	5	6	8	3	3	4	4	2020/3/24	2020/3/25
36	Severe	4	66	Female	HTN, HL	Japan	N	2020/3/27	3	ENT	2020/3/29	2020/4/29	31	2020/3/29	2020/3/31	2020/3/31		4	2020/4/9		2020/4/24			29.41	N	N		2	Y	Y	Y	Y	PMX-DHP	Y	N	2020/3/29	2020/3/30	1	2020/4/6	4	4	6	6	3	3	4	4	2020/3/30	2020/3/31
35	Severe	4	36	Male	Depression	Japan	N	2020/3/25	5	ENT	2020/3/29	2020/6/9	72	2020/3/29	2020/4/1	2020/4/1		7	2020/5/8		2020/5/17			22.86	N	N		1	Y	Y	Y	Y	ECMO+PMX-DHP	Y	Y	2020/3/29	2020/3/30	1	2020/4/6	3	3	6	6	2	2	4	4	2020/3/30	2020/4/1
33	Severe	4	79	Female	DM, CKD	Japan	N	2020/3/23	6	DEATH	2020/3/28	2020/5/24	57	2020/3/28	2020/3/28	2020/3/28		5	2020/5/24		2020/5/24			21.62	N	N		4	Y	Y	Y	Y		N	N	2020/3/28	2020/3/28	0	2020/4/4	5	5	6	8	3	3	4	4	2020/3/28	2020/3/31
41	Severe	4	57	Male	DM	Japan	Y	2020/3/22	11	DEATH	2020/4/1	2020/4/28	27	2020/4/1	2020/4/1	2020/4/1		10	2020/4/28		2020/4/28			25.56	N	N			Y	Y	Y	Y		N	Y	2020/4/1	2020/4/1	0	2020/4/8	6	6	6	8	4	4	4	4	2020/4/1	2020/4/2
34	Severe	4	81	Male	Malignant Lymphoma	Japan	Y	2020/3/19	10	ENT	2020/3/28	2020/6/5	69	2020/3/31	2020/4/3	2020/4/3		15	2020/4/9		2020/6/5			24.42	N	N		3	Y	Y	Y	Y		N	N	2020/3/28	2020/3/30	2	2020/4/6	3	3	6	6	2	2	4	4	2020/3/30	2020/4/1
52	Severe	4	53	Male	HCV, HTN, DM	Japan	Y	2020/3/31	4	ENT	2020/4/4	2020/5/11	37	2020/4/4	2020/4/4	2020/4/4		4	2020/4/13		2020/4/25			26.09	N	N			Y	Y	Y	Y		N	N	2020/4/4	2020/4/4	0	2020/4/11	5	5	6	6	3	3	4	4	2020/4/4	2020/4/5
5	Moderate	3	83	Male	HTN, Hyperuricemia	Canada	N	2020/1/27	15	ENT	2020/2/12	2020/3/13	30	2020/2/12	2020/2/14						2020/3/4			26.3	N	Y		1	Y	Y	Y	Y	PMX-DHP	Y	N	2020/2/12	2020/2/13	1	2020/2/20	5	5	5	5	3	3	3	3	2020/2/13	2020/2/17
6	Moderate	3	53	Male	HTN, HL, COPD	Japan	Y	2020/2/13	4	ENT	2020/2/17	2020/3/10	22	2020/2/20							2022/3/7			26.1	N	Y		0	Y	Y	Y	Y	PMX-DHP	Y	N	2020/2/17	2020/2/18	1	2020/2/25	3	3	4	4	2	2	3	3	2020/2/18	2020/2/20
7	Moderate	3	43	Male	None	Japan	N	2020/2/18	3	ENT	2020/2/20	2020/3/11	20	2020/2/20							2021/2/21			25.8	N	Y		0	Y	Y	Y	Y		N	N	2020/2/20	2020/2/21	1	2020/2/28	4	4	3	4	3	2	2	3	2020/2/21	2020/2/25
8	Moderate	3	53	Male	None	Japan	N	2020/2/19	3	ENT	2020/2/21	2020/3/8	16	2020/2/21							2021/2/23			24.7	N	N		2	Y	Y	Y	Y		N	N	2020/2/21	2020/2/24	3	2020/3/2	4	4	3	4	3	2	2	3	2020/2/24	2020/2/27
9	Moderate	3	31	Male	None	China	Y	2020/3/4	10	ENT	2020/3/14	2020/3/31	17	2020/3/15							2020/3/19			26.87	N	N		2	Y	Y	Y	Y		N	Y	2020/3/14	2020/3/16	2	2020/3/23	3	4	4	4	2	3	3	3	2020/3/16	2020/3/18
10	Mild	2	44	Male	None	Japan	N	2020/3/12	5	ENT	2020/3/16	2020/3/31	15											21.89	N	N		0	Y	Y	Y	N		N	N	2020/3/16	2020/3/18	2	2020/3/25	3	3	3	3	2	2	2	2	2020/3/18	2020/3/19
11	Moderate	3	61	Male	HTN	Japan	Y	2020/3/6	10	ENT	2020/3/16	2020/3/27	11	2020/3/17							2020/3/23			24.13	N	N		1	Y	Y	Y	Y		N	N	2020/3/16	2020/3/18	2	2020/3/25	3	3	4	4	2	2	3	3	2020/3/18	2020/3/19
12	Mild	2	61	Male	HL	Japan	Y	2020/3/8	6	ENT	2020/3/14	2020/4/7	24											25.6	N	N		1	Y	Y	Y	N		N	N	2020/3/14	2020/3/16	2	2020/3/23	3	3	3	3	2	2	2	2	2020/3/16	2020/3/19
20	Moderate	3	28	Male	HIV, HBV, syphilis	Japan	Y	2020/3/15	9	ENT	2020/3/23	2020/3/31	8	2020/3/26							2020/3/27			35.44	N	N		0	Y	Y	Y	N		N	Y	2020/3/23	2020/3/23	0	2020/3/30	3	3	3	3	2	2	2	2	2020/3/23	2020/3/26
37	Mild	2	49	Male	None	Japan	N	2020/3/23	7	ENT	2020/3/29	2020/4/13	15											22.42	N	N			Y	Y	Y	N		N	N	2020/3/29	2020/3/30	1	2020/4/6	3	3	3	3	2	2	2	2	2020/3/30	2020/4/2
39	Mild	2	53	Male	HL	Japan	N	2020/3/26	5	ENT	2020/3/30	2020/4/8	9			`								24.19	N	N			Y	Y	Y	N		N	Y	2020/3/30	2020/3/31	1	2020/4/7	3	3	3	3	2	2	2	2	2020/3/31	2020/4/1
44	Mild	2	38	Male	None	Japan	Y	2020/3/27	7	ENT	2020/4/3	2020/4/16	13											25.9	N	N		0	Y	Y	Y	N		N	N	2020/4/3	2020/4/3	0	2020/4/10	3	3	3	3	2	2	2	2	2020/4/3	2020/4/6
45	Mild	2	38	Male	None	Japan	N	2020/3/28	6	ENT	2020/4/3	2020/4/9	6											23.72	N	N		1	Y	Y	Y	N		N	N	2020/4/3	2020/4/3	0	2020/4/10	3	3	3	3	2	2	2	2	2020/4/3	2020/4/6
49	Mild	2	71	Male	CKD, DM�ACastleman	Japan	Y	2020/3/31	3	ENT	2020/4/3	2020/4/18	15											26.69	N	N			Y	Y	Y	N		N	N	2020/4/3	2020/4/4	1	2020/4/11	3	3	3	3	2	2	2	2	2020/4/4	2020/4/6
53	Moderate	3	51	Male	HTN	Japan	Y	2020/3/28	8	ENT	2020/4/5	2020/4/13	8	2020/4/5							2020/4/10			35.49	N	N			Y	Y	Y	Y		N	Y	2020/4/5	2020/4/5	0	2020/4/12	3	3	4	4	2	2	3	3	2020/4/5	2020/4/8
54	Mild	2	68	Female	DM, HTN	Japan	N	2020/4/1	4	ENT	2020/4/5	2020/4/22	17											18.49	N	N			Y	Y	Y	N		N	N	2020/4/5	2020/4/6	1	2020/4/13	3	3	3	3	2	2	2	2	2020/4/6	2020/4/9
55	Mild	2	29	Male	None	Japan	N	2020/3/29	8	ENT	2020/4/6	2020/4/13	7											21.89	N	N			Y	Y	Y	N		N	N	2020/4/6	2020/4/6	0	2020/4/13	3	3	3	3	2	2	2	2	2020/4/6	2020/4/9
56	Moderate	3	37	Male	None	Japan	N	2020/3/29	9	ENT	2020/4/7	2020/4/15	8	2020/4/7							2020/4/14			23.46	N	N			Y	Y	Y	Y		N	Y	2020/4/7	2020/4/7	0	2020/4/14	3	3	4	4	2	2	3	3	2020/4/7	2020/4/9
57	Moderate	3	53	Male	None	Japan	N	2020/4/2	5	ENT	2020/4/7	2020/4/20	13	2020/4/8							2020/4/11			26.85	N	N			Y	Y	Y	N		N	N	2020/4/7	2020/4/7	0	2020/4/14	3	3	4	4	2	2	3	3	2020/4/7	2020/4/9
13	Mild	1	70	Male	HTN, Alzheimer Disesase	Australia	N	2020/2/6	3	ENT	2020/2/8	2020/3/4	25											29.8	N	Y		0	Y	Y	N	N		N	N	2020/2/8	2020/2/8	0	2020/2/15	3	3	3	3	1	1	1	1	2020/2/8	2020/2/10
16	Mild	1	29	Female	None	Japan	N	2020/2/28	6	ENT	2020/3/4	2020/3/17	13											17.8	N	N		0	Y	N	N	N		N	N	2020/3/4	2020/3/4	0	2020/3/11	3	3	3	3	1	1	1	1	2020/3/4	2020/3/9
17	Mild	1	21	Female	None	China	N	2020/3/16	3	ENT	2020/3/18	2020/3/24	6											20.51	N	N		0	Y	Y	N	N		N	N	2020/3/18	2020/3/19	1	2020/3/26	3	3	2	3	1	1	1	1	2020/3/19	2020/3/23
18	Mild	1	46	Male	DM	Japan	Y	2020/3/16	6	ENT	2020/3/21	2020/4/7	17											31.36	N	N		1	Y	Y	N	N		N	N	2020/3/21	2020/3/21	0	2020/3/28	3	3	3	3	1	1	1	1	2020/3/21	2020/3/24
19	Mild	1	53	Male	Obese	Frence	N	2020/3/17	5	ENT	2020/3/21	2020/4/3	13											27.83	N	N		0	Y	Y	N	N		N	N	2020/3/21	2020/3/21	0	2020/3/28	3	3	3	3	1	1	1	1	2020/3/21	2020/3/24
24	Mild	1	29	Male	None	Japan	N	2020/3/11	14	ENT	2020/3/24	2020/3/29	5											22.85	N	N		0	Y	N	N	N		N	N	2020/3/24	2020/3/25	1	2020/4/1	3	3	2	3	1	1	1	1	2020/3/25	2020/3/27
25	Mild	1	62	Male	Depression	Canada	N	2020/3/14	11	ENT	2020/3/24	2020/4/3	10											27.69	N	N		0	Y	Y	N	N		N	N	2020/3/24	2020/3/26	2	2020/4/2	3	3	3	3	1	1	1	1	2020/3/26	2020/3/30
28	Mild	1	36	Female	None	Japan	N	2020/3/19	7	ENT	2020/3/25	2020/4/13	19											24.49	N	N		0	Y	Y	N	N		N	N	2020/3/25	2020/3/26	1	2020/4/2	3	3	3	3	1	1	1	1	2020/3/26	2020/3/30
29	Mild	1	25	Male	None	Japan	Y	2020/3/20	6	ENT	2020/3/25	2020/4/7	13											17.02	N	N		0	Y	Y	N	N		N	N	2020/3/25	2020/3/26	1	2020/4/2	3	3	3	3	1	1	1	1	2020/3/26	2020/3/31
31	Mild	1	72	Female	Cerebral Infarction	Japan	N	2020/3/24	3	ENT	2020/3/26	2020/4/12	17											25.72	N	N		0	Y	Y	N	N		N	N	2020/3/26	2020/3/27	1	2020/4/3	3	3	3	3	1	1	1	1	2020/3/27	2020/3/30
38	Mild	1	38	Male	HIV	Japan	Y	2020/3/24	7	ENT	2020/3/30	2020/4/7	8											24.26	N	N		0	Y	Y	N	N		N	N	2020/3/30	2020/3/31	1	2020/4/7	3	3	2	3	1	1	1	1	2020/3/31	2020/4/3
40	Mild	1	46	Male	None	Japan	N	2020/3/25	7	ENT	2020/3/31	2020/4/8	8											29.76	N	N		0	Y	Y	N	N		N	N	2020/3/31	2020/4/1	1	2020/4/8	3	3	2	3	1	1	1	1	2020/4/1	2020/4/3
43	Mild	1	47	Female	arythimia	Japan	Y	2020/3/30	3	ENT	2020/4/2	2020/4/17	15											19.88	N	N			Y	Y	N	N		N	N	2020/4/2	2020/4/3	1	2020/4/10	3	3	3	3	1	1	1	1	2020/4/3	2020/4/6
50	mild	1	34	Female	None	Japan	Y	2020/3/28	7	ENT	2020/4/4	2020/4/20	16											24.35	N	N			Y	Y	N	N		N	N	2020/4/4	2020/4/4	0	2020/4/11	3	3	3	3	1	1	1	1	2020/4/4	2020/4/7
58	Mild	2	43	Male	HL	Japan	N	2020/3/29	10	Transfer	2020/4/8	2020/4/10	2											31.3	N	N			Y	Y	N	N	N	N	N	2020/4/8	2020/4/8	0	2020/4/15	3	3	2	3	1	1	1	1	2020/4/8	2020/4/10
59	Moderate	3	45	Male	syphilis	Japan	N	2020/3/28	11	ENT	2020/4/8	2020/4/17	9	2020/4/8							2020/4/14			27.32	N	N			Y	Y	Y	Y	N	N	N	2020/4/8	2020/4/8	0	2020/4/15	4	4	3	4	3	3	2	3	2020/4/8	2020/4/10
60	Moderate	3	67	Male	HTN, Hashimoto	Japan	N	2020/3/31	8	ENT	2020/4/8	2020/4/20	12	2021/4/8							2021/4/10			16.57	N	N			Y	Y	Y	N	N	N	Y	2020/4/8	2020/4/8	0	2020/4/15	3	3	4	4	2	2	3	3	2020/4/8	2020/4/10
61	Moderate	3	71	Male	DM, asthma, HTN	Japan	Y	2020/3/31	8	ENT	2020/4/8	2020/4/18	10	2020/4/9							2021/4/17			28.06	N	N			Y	Y	Y	Y	N	N	N	2020/4/8	2020/4/8	0	2020/4/15	3	3	4	4	2	2	3	3	2020/4/8	2020/4/10
62	Mild	1	51	Male	None	Japan	N	2020/4/1	7	ENT	2020/4/8	2020/4/22	14											23.28	N	N			Y	Y	Y	N	N	N	N	2020/4/8	2020/4/9	1	2020/4/16	3	3	3	3	1	1	1	1	2020/4/9	2020/4/13
64	mild	1	60	Female	None	Japan	N	2020/4/2	7	Transfer	2020/4/9	2020/4/10	1											20.2	N	N			Y	Y	N	N	N	N	N	2020/4/9	2020/4/10	1	2020/4/17	3	3	2	3	1	1	1	1	2020/4/10	NT
65	Severe	4	50	Male	HCV	Japan	Y	2020/3/27	13	ENT	2020/4/9	2020/7/14	96	2020/4/9	2020/4/9	2020/4/9	2020/4/13	13		2020/5/5				24.65	N	N			Y	Y	Y	Y	Y	Y	N	2020/4/9	2020/4/9	0	2020/4/16	6	6	7	7	4	4	4	4	2020/4/9	2020/4/10
66	Mild	2	54	Male		Japan	Y	2020/4/3	6	ENT	2020/4/9	2020/4/27	18											25.61	N	N			Y	Y	Y	N	N	N	Y	2020/4/9	2020/4/9	0	2020/4/16	3	3	3	3	2	2	2	2	2020/4/9	2020/4/13
67	Mild	2	45	Male	HTN	Japan	Y	2020/4/2	7	ENT	2020/4/9	2020/4/17	8											26.98	N	N			Y	Y	Y	N	N	N	N	2020/4/9	2020/4/10	1	2020/4/17	3	3	3	3	2	2	2	2	2020/4/10	2020/4/13
68	mild	1	46	Female		Japan	N	2020/4/4	5	ENT	2020/4/9	2020/4/12	3											17.94	N	N			Y	Y	N	N	N	N	N	2020/4/9	2020/4/10	1	2020/4/17	3	3	2	3	1	1	1	1	2020/4/10	NT
69	Mild	2	38	Male	Asthma	Japan	N	2020/3/29	12	Transfer	2020/4/10	2020/4/15	5											30.89	N	N			Y	Y	Y	N	N	N	N	2020/4/10	2020/4/10	0	2020/4/17	3	3	2	3	2	2	2	2	2020/4/10	2020/4/13
70	Mild	2	48	Male	Colon cancer	Japan	N	2020/4/5	5	Transfer	2020/4/10	2020/4/15	5											24.94	N	N			Y	Y	Y	N	N	N	N	2020/4/10	2020/4/10	0	2020/4/17	3	3	2	3	2	2	2	2	2020/4/10	2020/4/13
71	Mild	2	62	Male	HTN, HL	Japan	Y	2020/3/30	11	ENT	2020/4/10	2020/4/18	8											19.48	N	N			Y	Y	Y	N	N	N	N	2020/4/10	2020/4/11	1	2020/4/18	3	3	3	3	2	2	2	2	2020/4/11	2020/4/14
72	Moderate	3	79	Female	HTN, HL	Japan	Y	2020/4/7	4	ENT	2020/4/11	2020/4/22	11	2020/4/11							2020/4/21			22.15	N	N			Y	Y	Y	N	N	N	N	2020/4/11	2020/4/11	0	2020/4/18	4	4	4	4	3	3	3	3	2020/4/11	2020/4/14
73	mild	1	66	Male	Gout	Japan	N	2020/4/3	8	ENT	2020/4/11	2020/4/14	3											26.24	N	N			Y	Y	N	N	N	N	N	2020/4/11	2020/4/11	0	2020/4/18	3	3	2	3	1	1	1	1	2020/4/11	2020/4/14
74	mild	1	23	Female	BA	Japan	N	2020/4/4	7	ENT	2020/4/11	2020/4/14	3												N	N			Y	Y	N	N	N	N	N	2020/4/11	2020/4/12	1	2020/4/19	3	3	2	3	1	1	1	1	2020/4/12	NT
75	mild	2	69	Female	osteoporosis	Japan	N	2020/4/1	10	ENT	2020/4/11	2020/4/16	5											23.72	N	N			N	N	N	N	N	N	N	2020/4/11	2020/4/11	0	2020/4/18	3	3	2	3	2	2	2	2	2020/4/11	2020/4/14
76	mild	1	48	Female	None	Japan	N	2020/4/2	9	ENT	2020/4/11	2020/4/14	3											21.02	N	N			Y	N	N	N	N	N	N	2020/4/11	2020/4/11	0	2020/4/18	3	3	2	3	1	1	1	1	2020/4/11	2020/4/14
77	Moderate	3	48	Male	None	Japan	Y	2020/4/5	7	ENT	2020/4/12	2020/4/26	14	2020/4/18							2020/4/22			25.42	N	N			Y	Y	Y	Y	N	N	N	2020/4/12	2020/4/13	1	2020/4/20	3	3	4	4	2	2	3	3	2020/4/13	2020/4/15
78	Moderate	3	57	Male	None	Japan	N	2020/4/4	9	ENT	2020/4/13	2020/4/24	11	2020/4/13							2020/4/16			22.05	N	N			Y	Y	Y	Y	N	N	N	2020/4/13	2020/4/13	0	2020/4/20	4	4	3	4	3	3	2	3	2020/4/13	2020/4/16
79	Severe	4	79	Male	HTN	Japan	N	2020/4/4	9	ENT	2020/4/13	2020/5/16	33	2020/4/13	2020/4/13	2020/4/13			2020/4/17		2020/4/25			22.46	N	N			Y	Y	Y	Y	Y	N	Y	2020/4/13	2020/4/13	0	2020/4/20	5	5	6	6	3	3	4	4	2020/4/13	2020/4/14
80	Mild	2	71	Male	HTN, HL	Japan	Y	2020/4/1	12	ENT	2020/4/13	2020/5/8	25											21.74	N	N			Y	Y	Y	N	N	N	N	2020/4/13	2020/4/14	1	2020/4/21	3	3	3	3	2	2	2	2	2020/4/14	NT
81	mild	2	65	Female	None	Japan	Y	2020/4/4	9	ENT	2020/4/13	2020/4/20	7											20.91	N	N			Y	Y	Y	N	N	N	N	2020/4/13	2020/4/14	1	2020/4/21	3	3	2	3	2	2	2	2	2020/4/14	2020/4/16
82	Mild	2	31	Male	None	Japan	Y	2020/4/6	9	ENT	2020/4/15	2020/4/18	3											20.49	N	N			Y	Y	Y	N	N	N	N	2020/4/15	2020/4/16	1	2020/4/23	3	3	2	3	2	2	2	2	2020/4/16	NT
83	mild	2	55	Male	HL	Japan	Y	2020/3/31	15	ENT	2020/4/15	2020/4/19	4											26.35	N	N			Y	Y	Y	N	N	N	N	2020/4/15	2020/4/16	1	2020/4/23	3	3	2	3	2	2	2	2	2020/4/16	NT
84	Mild	2	31	Male	Tb	Japan	N	2020/4/12	4	ENT	2020/4/16	2020/4/27	11											22.58	N	N			Y	Y	Y	N	N	N	N	2020/4/16	2020/4/16	0	2020/4/23	3	3	3	3	2	2	2	2	2020/4/16	2020/4/20
85	mild	1	28	Female	None	Japan	Y	2020/4/1	15	ENT	2020/4/16	2020/4/20	4											19.64	N	N			Y	Y	N	N	N	N	N	2020/4/16	2020/4/17	1	2020/4/24	3	3	2	3	1	1	1	1	2020/4/17	2020/4/20
86	Mild	2	57	Male	BA	Japan	Y	2020/4/6	10	ENT	2020/4/16	2020/4/19	3											28.83	N	N			Y	Y	Y	N	N	N	N	2020/4/16	2020/4/17	1	2020/4/24	3	3	2	3	2	2	2	2	2020/4/17	NT
87	Moderate	3	65	Male	DM, HL	Japan	N	2020/4/2	6	ENT	2020/4/8	2020/4/24	16	2020/4/9							2020/4/15			22.08	N	N			Y	Y	Y	Y	N	N	N	2020/4/8	2020/4/9	1	2020/4/16	3	4	4	4	2	2	3	3	2020/4/9	2020/4/13
88	Moderate	3	63	Female	DM	Japan	Y	2020/4/15	3	ENT	2020/4/18	2020/5/12	24	2020/4/18	2020/4/18						2020/5/3			18.43	N	N			Y	Y	Y	Y	N	Y	N	2020/4/18	2020/4/18	0	2020/4/25	5	5	5	5	3	3	3	3	2020/4/18	2020/4/20
89	Moderate	3	84	Male	HTN, HL, Brain Stroke	Japan	Y	2020/4/14	3	ENT	2020/4/17	2020/5/1	14	2020/4/17							2020/4/27			21.23	N	N			Y	Y	Y	Y	N	N	N	2020/4/17	2020/4/18	1	2020/4/25	4	4	4	4	3	3	3	3	2020/4/18	2020/4/21
90	mild	2	47	Female	None	Japan	N	2020/4/15	3	ENT	2020/4/18	2020/4/23	5											20.44	N	N			Y	Y	Y	N	N	N	N	2020/4/18	2020/4/19	1	2020/4/26	3	3	2	3	2	2	2	2	2020/4/19	NT
91	Mild	2	87	Male	Esophageal Cancer	Japan	N	2020/4/16	3	ENT	2020/4/19	2020/5/1	12											16.29	N	N			Y	Y	Y	N	N	N	N	2020/4/19	2020/4/19	0	2020/4/26	3	3	3	3	2	2	2	2	2020/4/19	2020/4/23
92	Moderate	3	33	Female	None	Japan	N	2020/4/12	6	ENT	2020/4/18	2020/5/4	16	2020/4/18							2020/4/23			21.11	N	N			Y	Y	Y	Y	N	N	N	2020/4/18	2020/4/20	2	2020/4/27	4	4	4	4	3	3	3	3	2020/4/20	2020/4/22
93	mild	2	50	Female	RA, BA	Japan	N	2020/4/12	8	ENT	2020/4/20	2020/4/26	6											30.6	N	N			Y	Y	Y	N	N	N	N	2020/4/20	2020/4/21	1	2020/4/28	3	3	2	3	2	2	2	2	2020/4/21	2020/4/24
94	Moderate	3	68	Male	PKD	Japan	N	2020/4/12	8	ENT	2020/4/20	2020/5/7	17	2020/4/20	2020/4/26						2020/5/1			22.06	N	N			Y	Y	Y	Y	N	Y	N	2020/4/20	2020/4/21	1	2020/4/28	4	4	4	4	3	3	3	3	2020/4/21	2020/4/23
95	mild	1	22	Female	None	Japan	N	2020/4/15	5	ENT	2020/4/20	2020/5/2	12											27.06	N	N			Y	Y	N	N	N	N	N	2020/4/20	2020/4/21	1	2020/4/28	3	3	3	3	1	1	1	1	2020/4/21	2020/4/24
96	Moderate	3	91	Female	HTN, Brain Stroke	Japan	Y	2020/4/16	4	ENT	2020/4/20	2020/5/8	18	2020/4/21	2020/4/23						2020/4/29			17.62	N	N			Y	Y	Y	Y	N	N	N	2020/4/20	2020/4/21	1	2020/4/28	3	4	5	5	2	3	3	3	2020/4/21	2020/4/24
97	Moderate	3	55	Male	HTN, Fatty Liver	Japan	Y	2020/4/11	10	ENT	2020/4/21	2020/4/28	7	2020/4/21							2020/4/28			29.96	N	N			Y	Y	Y	Y	N	N	N	2020/4/21	2020/4/22	1	2020/4/29	4	4	3	4	3	3	3	3	2020/4/22	2020/4/24
98	Severe	4	73	Male	HTN, Af	Japan	Y	2020/4/14	8	ENT	2020/4/22	2020/5/17	25	2020/4/22	2020/4/22	2020/4/22			2020/4/29		2020/5/17			23.9	N	N			Y	Y	Y	Y	Y	N	Y	2020/4/22	2020/4/22	0	2020/4/29	6	6	6	6	4	4	4	4	2020/4/22	2020/4/23
99	mild	1	45	Female	HTN	Japan	N	2020/4/18	4	ENT	2020/4/22	2020/5/2	10											36.68	N	N			Y	Y	N	N	N	N	N	2020/4/22	2020/4/23	1	2020/4/30	3	3	3	3	1	1	1	1	2020/4/23	2020/4/27
100	mild	2	34	Female	BA	Japan	N	2020/4/13	9	ENT	2020/4/22	2020/4/25	3											20.14	N	N			N	Y	Y	N	N	N	N	2020/4/22	2020/4/23	1	2020/4/30	3	3	2	3	2	2	2	2	2020/4/23	2020/4/27
101	mild	1	30	Male	None	Japan	N	2020/4/14	10	ENT	2020/4/24	2020/5/7	13											30.18	N	N			Y	Y	N	N	N	N	N	2020/4/24	2020/4/24	0	2020/5/1	3	3	2	3	1	1	1	1	2020/4/24	2020/4/28
102	mild	1	32	Male	BA	Japan	N	2020/4/18	6	ENT	2020/4/24	2020/5/1	7											20.4	N	N			Y	Y	N	N	N	N	N	2020/4/24	2020/4/24	0	2020/5/1	3	3	3	3	1	1	1	1	2020/4/24	2020/4/28
103	Severe	4	68	Female	Brain Stroke, HTN, DM, CKD	Japan	N	2020/4/20	5	ENT	2020/4/25	2020/6/5	41	2020/4/25	2020/4/26	2020/4/25			2020/5/6		2021/5/12			19.2	N	N			Y	Y	Y	Y	Y	N	N	2020/4/25	2020/4/25	0	2020/5/2	4	5	6	6	3	3	4	4	2020/4/25	2020/4/27
104	Mild	2	53	Male	HTN, HL	Japan	N	2020/4/18	7	ENT	2020/4/25	2020/5/11	16											21.4	N	N			Y	Y	Y	N	N	N	N	2020/4/25	2020/4/25	0	2020/5/2	3	3	3	3	2	2	2	2	2020/4/25	2020/4/28
105	Moderate	3	70	Male	HTN, Gout	Japan	N	2020/4/14	11	ENT	2020/4/25	2020/6/19	55	2020/4/25	2020/4/25						2020/6/7			26.64	N	N			Y	Y	Y	Y	N	N	N	2020/4/25	2020/4/26	1	2020/5/3	5	5	5	5	3	3	3	3	2020/4/26	2020/4/27
106	mild	2	24	Male	epilepsy	Japan	N	2020/4/4	22	ENT	2020/4/26	2020/5/7	11											23.44	N	N			Y	Y	Y	N	N	N	N	2020/4/26	2020/4/27	1	2020/5/4	3	3	2	3	2	2	2	2	2020/4/27	NT
107	mild	1	60	Male	DM, Thyroid Ca	Japan	N	2020/4/21	6	ENT	2020/4/27	2020/5/13	16											26.46	N	N			N	Y	Y	N	N	N	N	2020/4/27	2020/4/27	0	2020/5/4	3	3	3	3	2	2	2	2	2020/4/27	2020/4/30
108	mild	2	31	Male	HBV	Bangradish	N	2020/4/23	4	ENT	2020/4/27	2020/5/17	20											24.5	N	N			Y	Y	Y	N	N	N	N	2020/4/27	2020/4/28	1	2020/5/5	3	3	3	3	2	2	2	2	2020/4/28	2020/5/1
109	Mild	2	46	Male	HTN, HL	Japan	N	2020/4/26	2	ENT	2020/4/28	2020/5/7	9											29.29	N	N			Y	Y	Y	N	N	N	N	2020/4/28	2020/4/28	0	2020/5/5	3	3	3	3	2	2	2	2	2020/4/28	2020/5/1
110	mild	1	46	Male	DM	Japan	N	2020/4/2	29	ENT	2020/5/1	2020/5/16	15											29.02	N	N			Y	Y	N	N	N	N	N	2020/5/1	2020/5/2	1	2020/5/9	3	3	3	3	1	1	1	1	2020/5/2	2020/5/6
111	mild	1	29	Male	None	Vietnam	N	2020/4/10	22	ENT	2020/5/2	2020/5/5	3											26.03	N	N			Y	Y	N	N	N	N	N	2020/5/2	2020/5/3	1	2020/5/10	3	3	2	3	1	1	1	1	2020/5/3	NT
112	Moderate	3	85	Female	Tb	Japan	N	2020/4/26	6	ENT	2020/5/2	2020/6/14	43	2020/5/2							2020/5/21			15.29	N	N			Y	Y	Y	Y	N	N	N	2020/5/2	2020/5/3	1	2020/5/10	4	4	4	4	3	3	3	3	2020/5/3	2020/5/7
113	Moderate	3	90	Male	DM, HTN	Japan	Y	2020/5/1	1	ENT	2020/5/2	2020/6/7	36	2020/5/2	2020/5/13						2020/5/28			24.22	N	N			Y	Y	Y	Y	N	N	Y	2020/5/2	2020/5/4	2	2020/5/11	4	4	5	5	3	3	3	3	2020/5/4	2020/5/7
114	mild	2	85	Female	Pneumonia	Japan	N	2020/4/27	5	ENT	2020/5/2	2020/5/30	28											19.83	N	N			Y	Y	Y	N	N	N	N	2020/5/2	2020/5/3	1	2020/5/10	3	3	3	3	2	2	2	2	2020/5/3	2020/5/7
115	mild	1	73	Female	None	Japan	N	2020/4/23	10	ENT	2020/5/3	2020/5/15	12											20.9	N	N			Y	Y	N	N	N	N	N	2020/5/3	2020/5/4	1	2020/5/11	3	3	3	3	1	1	1	1	2020/5/4	2020/5/7
116	Severe	4	92	Female	Dimentia, Af	Japan	N	2020/4/29	6	DEATH	2020/5/5	2020/5/18	13	2020/5/5	2020/5/11						2020/5/18			21.51	N	N			Y	Y	Y	Y	N	N	Y	2020/5/5	2020/5/7	2	2020/5/14	4	4	5	8	3	3	3	3	2020/5/7	2020/5/11
117	mild	2	43	Male	Epilepsy	Japan	N	2020/5/2	7	ENT	2020/5/9	2020/6/26	48												N	N			Y	Y	Y	N	N	N	N	2020/5/9	2020/5/10	1	2020/5/17	3	3	3	3	2	2	2	2	2020/5/10	2020/5/13
118	Moderate	3	102	Female	CHF, HTN	Japan	N	2020/5/5	5	ENT	2020/5/10	2020/6/12	33	2020/5/10							2020/5/22				N	N			N	Y	Y	Y	N	N	N	2020/5/10	2020/5/11	1	2020/5/18	4	4	4	4	3	3	3	3	2020/5/11	2020/5/15
119	Mild	2	68	Male	HL	Japan	Y	2020/5/8	3	ENT	2020/5/11	2020/5/28	17											25.7	N	N			Y	Y	Y	N	N	N	N	2020/5/11	2020/5/11	0	2020/5/18	3	3	3	3	2	2	2	2	2020/5/11	2020/5/14
120	Moderate	3	80	Male	Stroke	Japan	Y	2020/5/8	3	ENT	2020/5/11	2020/6/20	40	2020/5/11	2020/5/11						2020/6/19			18.18	N	N			Y	Y	Y	Y	N	N	N	2020/5/11	2020/5/11	0	2020/5/18	5	5	5	5	3	3	3	3	2020/5/11	2020/5/16
121	Mild	2	89	Female	HTN, HL, DM	Japan	N	2020/5/4	7	ENT	2020/5/11	2020/5/21	10											23.89	N	N			Y	Y	Y	N	N	N	N	2020/5/11	2020/5/12	1	2020/5/19	3	3	3	3	2	2	2	2	2020/5/12	2020/5/15
122	Moderate	3	84	Female	HTN	Japan	N	2020/5/11	3	ENT	2020/5/14	2020/5/24	10	2020/5/14							2020/5/16			24.87	N	N			N	N	Y	N	N	N	N	2020/5/14	2020/5/15	1	2020/5/22	3	3	3	3	2	2	2	2	2020/5/15	2020/5/19
123	mild	2	74	Female	Athma	Japan	N	2020/5/5	9	ENT	2020/5/14	2020/5/24	10											19.36	N	N			Y	Y	N	N	N	N	N	2020/5/14	2020/5/15	1	2020/5/22	3	3	3	3	2	2	2	2	2020/5/15	NT
124	mild	1	50	Male	None	Japan	N	2020/5/13	1	ENT	2020/5/14	2020/6/3	20											20.23	N	N			Y	N	N	N	N	N	N	2020/5/14	2020/5/15	1	2020/5/22	3	3	3	3	1	1	1	1	2020/5/15	2020/5/19
125	mild	1	21	Male	None	Japan	N	2020/5/8	7	ENT	2020/5/15	2020/5/24	9											22.3	N	N			Y	Y	N	N	N	N	N	2020/5/15	2020/5/16	1	2020/5/23	3	3	3	3	1	1	1	1	2020/5/16	2020/5/19
126	mild	2	72	Female	Ga Cancer	Japan	Y	2020/5/12	7	ENT	2020/5/19	2020/5/29	10											18.04	N	N			Y	Y	N	N	N	N	N	2020/5/19	2020/5/20	1	2020/5/27	3	3	3	3	2	2	2	2	2020/5/20	2020/5/26
127	Moderate	3	62	Male	None	Japan	Y	2020/5/16	5	ENT	2020/5/21	2020/6/5	15	2020/5/26							2020/5/31			18.42	N	N			Y	Y	Y	N	N	N	N	2020/5/21	2020/5/22	1	2020/5/29	3	3	3	3	2	2	2	2	2020/5/22	2020/5/25
128	mild	2	26	Male	None	Japan	N	2020/5/13	8	ENT	2020/5/21	2020/5/30	9											22.18	N	N			Y	Y	Y	N	N	N	N	2020/5/21	2020/5/22	1	2020/5/29	3	3	3	3	2	2	2	2	2020/5/22	2020/5/25
129	mild	2	28	Female	None	Japan	Y	2020/5/10	13	ENT	2020/5/23	2020/5/27	4											24.25	N	N			Y	Y	N	N	N	N	N	2020/5/23	2020/5/25	2	2020/6/1	3	3	2	3	2	2	2	2	2020/5/25	NT
130	mild	2	40	Male	None	Japan	Y	2020/5/20	4	ENT	2020/5/24	2020/6/7	14											23.4	N	N			Y	Y	Y	N	N	N	N	2020/5/24	2020/5/25	1	2020/6/1	3	3	3	3	2	2	2	2	2020/5/25	2020/5/28
131	mild	1	41	Female	COPD	Japan	Y	2020/5/26	5	ENT	2020/5/31	2020/6/9	9											23.71	N	N			Y	Y	N	N	N	N	N	2020/5/31	2020/6/1	1	2020/6/8	3	3	3	3	1	1	1	1	2020/6/1	2020/6/4
132	mild	1	29	Male	Athma	Japan	Y	2020/5/28	3	ENT	2020/5/31	2020/6/10	10											16.98	N	N			Y	N	N	N	N	N	N	2020/5/31	2020/6/1	1	2020/6/8	3	3	3	3	1	1	1	1	2020/6/1	2020/6/4
133	mild	2	35	Male	None	Japan	N	2020/5/27	8	ENT	2020/6/4	2020/6/16	12											22.83	N	N			Y	Y	Y	N	N	N	N	2020/6/4	2020/6/5	1	2020/6/12	3	3	3	3	2	2	2	2	2020/6/5	2020/6/8
134	mild	1	48	Male	None	Japan	N	2020/5/27	10	ENT	2020/6/6	2020/6/10	4											20.81	N	N			Y	Y	Y	N	N	N	N	2020/6/6	2020/6/8	2	2020/6/15	3	3	2	3	2	2	2	2	2020/6/8	NT
135	mild	1	34	Male	None	Japan	Y	2020/5/30	9	ENT	2020/6/8	2020/6/15	7											19.7	N	N			Y	Y	N	N	N	N	N	2020/6/8	2020/6/9	1	2020/6/16	3	3	3	3	1	1	1	1	2020/6/9	2020/6/12
136	mild	1	26	Female	Tb	VIetnam	N	2020/6/7	4	ENT	2020/6/11	2020/6/22	11											19.9	N	N			Y	Y	N	N	N	N	N	2020/6/11	2020/6/12	1	2020/6/19	3	3	3	3	1	1	1	1	2020/6/12	NT
137	mild	1	19	Female	None	Japan	Y	2020/6/10	3	ENT	2020/6/13	2020/6/19	6											32.2	N	N			Y	Y	N	N	N	N	N	2020/6/13	2020/6/15	2	2020/6/22	3	3	2	3	1	1	1	1	2020/6/15	2020/6/18
138	mild	1	26	Male	None	Japan	Y	2020/6/8	5	ENT	2020/6/13	2020/6/23	10											20.18	N	N			Y	Y	N	N	N	N	N	2020/6/13	2020/6/15	2	2020/6/22	3	3	3	3	1	1	1	1	2020/6/15	2020/6/18
139	mild	2	27	Female	None	Japan	N	2020/6/14	0	ENT	2020/6/14	2020/6/24	10											19.7	N	N			N	Y	N	N	N	N	N	2020/6/14	2020/6/15	1	2020/6/22	3	3	3	3	2	2	2	2	2020/6/15	2020/6/18
140	mild	1	32	Male	IgAN	Japan	Y	2020/6/14	5	ENT	2020/6/19	2020/6/29	10											21.98	N	N			Y	Y	N	N	N	N	N	2020/6/19	2020/6/20	1	2020/6/27	3	3	3	3	1	1	1	1	2020/6/20	2020/6/23
141	Moderate	3	_65	Male	DM, THN	Japan	N	2020/6/10	10	ENT	2020/6/20	2020/7/6	16	2020/6/20	2020/6/22						2020/7/3			22.63	N	N			Y	Y	Y	Y	N	N	N	2020/6/20	2020/6/21	1	2020/6/29	3	3	5	5	2	2	3	3	2020/6/22	2020/6/22
142	mild	2	69	Male	HL	Japan	Y	2020/6/16	7	ENT	2020/6/23	2020/7/1	8											25.35	N	N			Y	Y	Y	N	N	N	N	2020/6/23	2020/6/23	0	2020/6/30	3	3	3	3	2	2	2	2	2020/6/23	2020/6/26
143	mild	1	28	Female	None	Japan	N	2020/6/18	6	ENT	2020/6/24	2020/6/29	5											22.52	N	N			Y	Y	N	N	N	N	N	2020/6/24	2020/6/25	1	2020/7/2	3	3	2	3	1	1	1	1	2020/6/25	2020/6/29
144	mild	1	29	Female	Athma	Japan	Y	2020/6/14	12	ENT	2020/6/26	2020/7/4	8											22	N	N			Y	Y	N	N	N	N	N	2020/6/26	2020/6/26	0	2020/7/3	3	3	3	3	1	1	1	1	2020/6/26	2020/6/29
145	mild	1	57	Male	None	Japan	Y	2020/6/24	2	ENT	2020/6/26	2020/7/9	13											28.42	N	N			Y	Y	N	N	N	N	N	2020/6/26	2020/6/26	0	2020/7/3	3	3	3	3	1	1	1	1	2020/6/26	2020/6/30
146	mild	2	49	Female	type 1 DM	Japan	Y	2020/6/23	4	ENT	2020/6/27	2020/7/9	12											25.89	N	N			Y	Y	Y	N	N	N	N	2020/6/27	2020/6/27	0	2020/7/4	3	3	3	3	2	2	2	2	2020/6/27	2020/6/30
147	Moderate	3	42	Male	HL	Japan	N	2020/6/12	14	ENT	2020/6/26	2020/7/4	8	2020/6/26	2020/6/26						2020/7/2			27.18	N	N			Y	Y	Y	Y	N	N	N	2020/6/26	2020/6/27	1	2020/7/4	4	4	4	4	3	3	3	3	2020/6/27	NT
148	mild	1	40	Female	Athma	Japan	Y	2020/6/21	6	ENT	2020/6/27	2020/7/1	4											19.29	N	N			Y	Y	N	N	N	N	N	2020/6/27	2020/6/29	2	2020/7/6	3	3	2	3	1	1	1	1	2020/6/29	2020/7/1
149	mild	1	21	Male	HTN, DM, Athma	Japan	N	2020/6/20	7	ENT	2020/6/27	2020/6/30	3											21.12	N	N			Y	Y	N	N	N	N	N	2020/6/27	2020/6/29	2	2020/7/6	3	3	2	3	1	1	1	1	2020/6/29	NT
150	mild	1	27	Female	None	Japan	Y	2020/6/27	1	ENT	2020/6/28	2020/7/7	9											20.08	N	N			Y	N	N	N	N	N	N	2020/6/28	2020/6/29	1	2020/7/6	3	3	3	3	1	1	1	1	2020/6/29	2020/7/1
151	mild	1	28	Female	Athma	Japan	N	2020/6/24	4	ENT	2020/6/28	2020/7/7	9											20.53	N	N			N	Y	N	N	N	N	N	2020/6/28	2020/6/30	2	2020/7/7	3	3	3	3	1	1	1	1	2020/6/30	2020/7/3
152	mild	1	73	Male	Af, Stroke	Japan	Y	2020/6/23	5	ENT	2020/6/28	2020/7/7	9											20.48	N	N			Y	N	N	N	N	N	N	2020/6/28	2020/6/30	2	2020/7/7	3	3	3	3	1	1	1	1	2020/6/30	2020/7/3
153	mild	1	25	Male	Hernia	Japan	Y	2020/6/22	6	ENT	2020/6/28	2020/7/2	4											28.08	N	N			Y	N	N	N	N	N	N	2020/6/28	2020/6/30	2	2020/7/7	3	3	2	3	1	1	1	1	2020/6/30	NT
154	mild	1	18	Female	None	Japan	N	2020/6/23	6	ENT	2020/6/29	2020/7/9	10											19.25	N	N			N	N	N	N	N	N	N	2020/6/29	2020/6/30	1	2020/7/7	3	3	3	3	1	1	1	1	2020/6/30	NT
155	mild	2	53	Male	DM, HTN	Japan	Y	2020/6/27	3	ENT	2020/6/30	2020/7/9	9											24.02	N	N			Y	Y	Y	N	N	N	N	2020/6/30	2020/7/1	1	2020/7/8	3	3	3	3	2	2	2	2	2020/7/1	2020/7/3
156	Moderate	3	45	Male	SAS	Japan	N	2020/6/28	4	ENT	2020/7/2	2020/7/13	11	2020/7/2							2020/7/11			24.78	N	N			Y	Y	Y	Y	N	N	N	2020/7/2	2020/7/3	1	2020/7/10	4	4	4	4	3	3	3	3	2020/7/3	2020/7/6
157	mild	2	36	Male	Sinusitis	Japan	Y	2020/6/27	6	ENT	2020/7/3	2020/7/9	6											27.21	N	N			Y	Y	Y	N	N	N	N	2020/7/3	2020/7/4	1	2020/7/11	3	3	3	3	2	2	2	2	2020/7/4	2020/7/6
158	mild	1	25	Male	Acute pancreatitis	Japan	Y	2020/6/30	3	ENT	2020/7/3	2020/7/8	5											20.02	N	N			Y	Y	N	N	N	N	N	2020/7/3	2020/7/4	1	2020/7/11	3	3	2	3	1	1	1	1	2020/7/4	2020/7/6
159	Moderate	3	46	Male	liver transplantation donor	Japan	N	2020/6/26	7	ENT	2020/7/3	2020/7/5	2	2020/7/5							2020/7/11			28.40	N	N			Y	Y	N	N	N	N	N	2020/7/3	2020/7/4	1	2020/7/11	3	3	4	4	2	2	3	3	2020/7/4	2020/7/7
160	mild	1	28	Male	Athma	Japan	N	2020/6/28	5	ENT	2020/7/3	2020/7/7	4											26.69	N	N			Y	Y	N	N	N	N	N	2020/7/3	2020/7/4	1	2020/7/11	3	3	3	3	1	1	1	1	2020/7/4	2020/7/6
161	mild	1	21	Male	None	Japan	Y	2020/6/29	6	ENT	2020/7/5	2020/7/14	9											19.34	N	N			Y	Y	N	N	N	N	N	2020/7/5	2020/7/6	1	2020/7/13	3	3	3	3	1	1	1	1	2020/7/6	2020/7/8
162	mild	1	21	Female	Athma	Japan	N	2020/6/29	6	ENT	2020/7/5	2020/7/14	9											18.96	N	N			Y	Y	N	N	N	N	N	2020/7/5	2020/7/6	1	2020/7/13	3	3	3	3	1	1	1	1	2020/7/6	2020/7/8
163	Moderate	3	45	Female	None	China	N	2020/6/29	6	ENT	2020/7/5	2020/7/16	11	2020/7/9							2020/7/13			30.50	N	N			Y	Y	N	N	N	N	N	2020/7/5	2020/7/7	2	2020/7/14	3	3	4	4	2	2	3	3	2020/7/7	NT
164	Moderate	3	84	Male	AP, HL	Japan	N	2020/7/2	3	ENT	2020/7/5	2020/7/16	11	2020/7/5	2020/7/6						2020/7/14			23.05	N	N			Y	Y	Y	Y	N	N	N	2020/7/5	2020/7/7	2	2020/7/14	4	4	5	5	3	3	3	3	2020/7/7	2020/7/10
165	mild	1	37	Male	HIV	Japan	N	2020/7/4	2	ENT	2020/7/6	2020/7/24	18											23.63	N	N			Y	Y	N	N	N	N	N	2020/7/6	2020/7/7	1	2020/7/14	3	3	3	3	2	2	2	2	2020/7/7	2020/7/10
166	mild	1	19	Female	None	Japan	N	2020/7/5	2	ENT	2020/7/7	2020/7/14	7											18.00	N	N			N	Y	N	N	N	N	N	2020/7/7	2020/7/7	0	2020/7/14	3	3	3	3	1	1	1	1	2020/7/7	2020/7/10
167	mild	2	37	Male	None	China	Y	2020/7/6	3	ENT	2020/7/9	2020/7/19	10											22.59	N	N			N	N	Y	N	N	N	N	2020/7/9	2020/7/10	1	2020/7/17	3	3	3	3	2	2	2	2	2020/7/10	2020/7/13
168	mild	1	49	Female	RA, colon polyp	Japan	Y	2020/7/2	7	ENT	2020/7/9	2020/7/15	6											18.36	N	N			Y	N	N	N	N	N	N	2020/7/9	2020/7/10	1	2020/7/17	3	3	2	3	1	1	1	1	2020/7/10	2020/7/13
169	mild	1	34	Male	HBV	Japan	Y	2020/7/5	4	ENT	2020/7/9	2020/7/14	5											18.49	N	N			Y	N	N	N	N	N	N	2020/7/9	2020/7/10	1	2020/7/17	3	3	2	3	1	1	1	1	2020/7/10	2020/7/13
170	mild	2	75	Male	BPH	Japan	Y	2020/7/8	2	ENT	2020/7/10	2020/7/22	12											20.19	N	N			Y	N	N	N	N	N	N	2020/7/10	2020/7/10	0	2020/7/17	3	3	3	3	2	2	2	2	2020/7/10	2020/7/13
171	mild	2	78	Male	None	Japan	Y	2020/7/8	2	ENT	2020/7/10	2020/7/19	9											21.78	N	N			N	Y	N	N	N	N	N	2020/7/10	2020/7/11	1	2020/7/18	3	3	3	3	2	2	2	2	2020/7/11	2020/7/14
172	mild	3	68	Male	CABG, HCV, HTN	Japan	Y	2020/7/6	4	ENT	2020/7/10	2020/8/5	26	2020/7/11							2020/7/30			30.39	N	N			N	N	N	N	N	N	N	2020/7/10	2020/7/11	1	2020/7/18	3	3	4	4	2	2	3	3	2020/7/11	2020/7/14
173	mild	3	56	Male	Athma	Japan	Y	2020/7/1	10	ENT	2020/7/11	2020/7/21	10	2020/7/11							2020/7/14			22.86	N	N			Y	Y	N	N	N	N	N	2020/7/11	2020/7/12	1	2020/7/19	4	4	4	4	3	3	3	3	2020/7/12	2020/7/14
174	mild	1	22	Male	Athma	Japan	Y	2020/7/7	4	ENT	2020/7/11	2020/7/17	6											23.12	N	N			Y	Y	N	N	N	N	N	2020/7/11	2020/7/13	2	2020/7/20	3	3	2	3	1	1	1	1	2020/7/13	2020/7/14
175	mild	2	40	Female	Athma, DM	Japan	Y	2020/7/1	10	ENT	2020/7/11	2020/7/18	7											25.82	N	N			Y	Y	N	N	N	N	N	2020/7/11	2020/7/13	2	2020/7/20	3	3	3	3	2	2	2	2	2020/7/13	2020/7/15
176	mild	2	69	Male	HTN, DM, Stroke	Japan	Y	2020/7/5	7	ENT	2020/7/12	2020/7/15	3											23.73	N	N			N	N	Y	N	N	N	N	2020/7/12	2020/7/13	1	2020/7/20	3	3	2	3	2	2	2	2	2020/7/13	NT
177	mild	1	30	Male	None	Japan	N	2020/7/8	4	ENT	2020/7/12	2020/7/21	9											27.46	N	N			Y	Y	N	N	N	N	N	2020/7/12	2020/7/13	1	2020/7/20	3	3	3	3	1	1	1	1	2020/7/13	2020/7/16
178	Severe	4	85	Female	AP, HTN	Japan	N	2020/7/11	3	ENT	2020/7/14	2020/8/7	24	2020/7/14	2020/7/14	2020/7/14			2020/7/20		2020/7/28			28.67	N	N			Y	Y	Y	Y	Y	Y	Y	2020/7/14	2020/7/15	1	2020/7/22	4	4	6	6	3	3	4	4	2020/7/15	2020/7/17
179	mild	2	46	Male	HIV	Japan	Y	2020/7/8	6	ENT	2020/7/14	2020/7/22	8											24.54	N	N			Y	Y	N	N	N	N	N	2020/7/14	2020/7/15	1	2020/7/22	3	3	3	3	2	2	2	2	2020/7/15	2020/7/17
180	mild	2	30	Female	Ovarian cyst	Italy	Y	2020/7/8	7	ENT	2020/7/15	2020/7/23	8											22.50	N	N			Y	N	N	N	N	N	N	2020/7/15	2020/7/16	1	2020/7/23	3	3	3	3	2	2	2	2	2020/7/16	2020/7/20
181	mild	2	67	Female	HTN, Thyroid tumor	Japan	N	2020/7/11	4	ENT	2020/7/15	2020/7/29	14											25.15	N	N			Y	Y	N	N	N	N	N	2020/7/15	2020/7/16	1	2020/7/23	3	3	3	3	2	2	2	2	2020/7/16	2020/7/20
182	mild	2	53	Male	HCV	Japan	Y	2020/7/14	3	ENT	2020/7/17	2020/7/23	6											28.44	N	N			Y	Y	N	N	N	N	N	2020/7/17	2020/7/17	0	2020/7/24	3	3	3	3	2	2	2	2	2020/7/17	NT
183	mild	2	46	Male	Gout	Japan	Y	2020/7/11	7	ENT	2020/7/18	2020/7/27	9											23.98	N	N			Y	Y	N	N	N	N	N	2020/7/18	2020/7/18	0	2020/7/25	3	3	3	3	2	2	2	2	2020/7/18	2020/7/21
184	mild	1	27	Male	None	Japan	N	2020/7/17	1	ENT	2020/7/18	2020/7/26	8											19.41	N	N			Y	N	N	N	N	N	N	2020/7/18	2020/7/20	2	2020/7/26	3	3	3	3	1	1	1	1	2020/7/19	2020/7/20
185	mild	1	48	Male	None	Japan	Y	2020/7/12	7	ENT	2020/7/19	2020/7/22	3											19.47	N	N			Y	Y	N	N	N	N	N	2020/7/19	2020/7/20	1	2020/7/27	3	3	2	3	1	1	1	1	2020/7/20	2020/7/22
186	mild	2	63	Female	DM, HTN	Japan	Y	2020/7/13	6	ENT	2020/7/19	2020/7/27	8											42.59	N	N			N	Y	N	N	N	N	N	2020/7/19	2020/7/20	1	2020/7/27	3	3	3	3	2	2	2	2	2020/7/20	2020/7/22
187	mild	1	70	Male	HCV, HTN, Tb	Japan	Y	2020/7/15	4	ENT	2020/7/19	2020/7/28	9											18.92	N	N			Y	N	N	N	N	N	N	2020/7/19	2020/7/20	1	2020/7/27	3	3	3	3	1	1	1	1	2020/7/20	2020/7/22
188	mild	2	26	Male	DM	Japan	N	2020/7/16	3	ENT	2020/7/19	2020/7/27	8											37.67	N	N			Y	Y	Y	N	N	N	N	2020/7/19	2020/7/20	1	2020/7/27	3	3	3	3	2	2	2	2	2020/7/20	2020/7/22
189	mild	1	22	Female	None	Japan	N	2020/7/18	2	ENT	2020/7/20	2020/7/28	8											20.81	N	N			Y	Y	N	N	N	N	N	2020/7/20	2020/7/20	0	2020/7/27	3	3	3	3	1	1	1	1	2020/7/20	2020/7/23
190	Moderate	3	51	Male	None	Japan	N	2020/7/16	6	ENT	2020/7/22	2020/8/3	12	2020/7/22							2020/7/31			28.95	N	N			Y	Y	Y	N	N	N	N	2020/7/22	2020/7/24	2	2020/7/31	4	4	4	4	3	3	3	3	2020/7/24	2020/7/27
191	mild	1	56	Female	Chronic eosinophilic pneumonia	Japan	N	2020/7/17	5	ENT	2020/7/22	2020/7/29	7											19.06	N	N			Y	Y	N	N	N	N	N	2020/7/22	2020/7/25	3	2020/7/29	3	3	3	3	1	1	1	1	2020/7/22	2020/7/25
192	Moderate	3	72	Female	HTN	Japan	N	2020/7/9	13	ENT	2020/7/22	2020/8/1	10	2020/7/22							2020/7/28			21.86	N	N			Y	N	N	N	N	N	N	2020/7/22	2020/7/23	1	2020/7/30	4	4	3	4	3	3	2	3	2020/7/23	2020/7/26
193	Moderate	3	46	Female	None	Japan	Y	2020/7/18	5	ENT	2020/7/23	2020/8/1	9	2020/7/24							2020/7/27			27.66	N	N			Y	N	Y	N	N	N	N	2020/7/23	2020/7/24	1	2020/7/31	3	3	3	3	2	3	2	3	2020/7/24	2020/7/27
194	Moderate	3	81	Female	HTN, DM	Japan	N	2020/7/15	8	ENT	2020/7/23	2020/8/11	19	2020/7/23							2020/7/30			28.26	N	N			Y	Y	N	N	N	N	N	2020/7/23	2020/7/24	1	2020/7/31	4	4	4	4	3	3	3	3	2020/7/24	2020/7/27
195	mild	2	77	Female	Paf	Japan	N	2020/7/20	4	ENT	2020/7/24	2020/8/1	8											20.88	N	N			Y	Y	Y	N	N	N	N	2020/7/24	2020/7/25	1	2020/8/1	3	3	3	3	2	2	2	2	2020/7/25	2020/7/27
196	Moderate	3	41	Male	DM	Japan	N	2020/7/19	6	ENT	2020/7/25	2020/7/30	5	2020/7/25							2020/7/27			36.39	N	N			Y	Y	Y	Y	N	N	N	2020/7/25	2020/7/25	0	2020/8/1	4	4	2	4	3	3	2	3	2020/7/25	2020/7/28
197	mild	1	24	Male	None	Japan	N	2020/7/15	10	ENT	2020/7/25	2020/7/30	5											21.75	N	N			Y	N	N	N	N	N	N	2020/7/25	2020/7/26	1	2020/8/2	3	3	2	3	1	1	1	1	2020/7/26	2020/7/28
198	mild	1	74	Male	AS�ADM	Japan	Y	2020/7/20	5	ENT	2020/7/25	2020/7/30	5											27.16	N	N			Y	Y	N	N	N	N	N	2020/7/25	2020/7/26	1	2020/8/2	3	3	2	3	1	1	1	1	2020/7/26	2020/7/28
199	mild	2	24	Male	None	Nepal	Y	2020/7/20	5	ENT	2020/7/25	2020/8/1	7											33.31	N	N			Y	N	N	N	N	N	N	2020/7/25	2020/7/26	1	2020/8/2	3	3	3	3	2	2	2	2	2020/7/26	2020/7/28
200	mild	2	52	Female	None	Japan	Y	2020/7/21	5	ENT	2020/7/26	2020/8/3	8											20.13	N	N			Y	N	N	N	N	N	N	2020/7/26	2020/7/26	0	2020/8/2	3	3	3	3	1	1	1	1	2020/7/26	2020/7/29
201	mild	2	64	Female	None	South Korea	Y	2020/7/18	10	ENT	2020/7/28	2020/8/3	6											22.31	N	N			Y	N	N	N	N	N	N	2020/7/28	2020/7/29	1	2020/8/5	3	3	3	3	2	2	2	2	2020/7/29	2020/7/31
202	Severe	4	65	Male	DM	Japan	Y	2020/7/22	6	ENT	2020/7/28	2020/10/2	66	2020/7/28	2020/7/28	2020/8/3		12	2020/8/17		2020/10/2			34.76	N	N			Y	Y	Y	Y	N	N	Y	2020/7/28	2020/7/29	1	2020/8/5	4	4	6	6	3	3	4	4	2020/7/29	2020/7/31
203	Moderate	3	53	Male	None	Japan	Y	2020/7/26	2	ENT	2020/7/28	2020/8/7	10	2020/7/28							2020/8/2			27.42	N	N			Y	Y	Y	Y	N	N	N	2020/7/28	2020/7/29	1	2020/8/5	4	4	4	4	3	3	3	3	2020/7/29	2020/7/31
204	Mild	1	26	Female	None	Japan	Y	2020/7/30	0	ENT	2020/7/30	2020/8/9	10											16.81	N	N			Y	N	N	N	N	N	N	2020/7/30	2020/7/31	1	2020/8/7	3	3	3	3	1	1	1	1	2020/7/31	2020/8/3
205	Mild	1	63	Female	Athma	Japan	N	2020/7/26	5	ENT	2020/7/31	2020/8/5	5											17.8	N	N			N	N	N	N	N	N	N	2020/7/31	2020/8/1	1	2020/8/8	3	3	2	3	1	1	1	1	2020/8/1	2020/8/4
206	Moderate	3	56	Female	DM, Athma	Japan	N	2020/7/23	8	ENT	2020/7/31	2020/8/21	21	2020/7/31							2020/8/12			27.01	N	N			Y	Y	N	N	N	N	N	2020/7/31	2020/8/1	1	2020/8/8	4	4	4	4	3	3	3	3	2020/8/1	2020/8/4
207	Severe	4	56	Male	Pancreatis, HL	Japan	Y	2020/7/29	3	ENT	2020/8/1	2020/11/10	101	2020/8/3	2020/8/5	2020/8/6	2020/8/6	8	2020/11/10	2020/8/17	2020/10/10			38.82	N	N			Y	Y	Y	Y	Y	N	N	2020/8/1	2020/8/2	1	2020/8/9	4	4	6	6	3	3	4	4	2020/8/2	2020/8/4
208	Mild	2	89	Female	Stroke	Japan	N	2020/7/30	2	ENT	2020/8/1	2020/8/9	8											20.59	N	N			Y	Y	Y	N	N	N	N	2020/8/1	2020/8/2	1	2020/8/9	3	3	3	3	2	2	2	2	2020/8/2	2020/8/4
209	Mild	2	35	Female	Athma	Japan	Y	2020/7/28	4	ENT	2020/8/1	2020/8/12	11											27.4	N	N			N	Y	N	N	N	N	N	2020/8/1	2020/8/2	1	2020/8/9	3	3	3	3	2	2	2	2	2020/8/2	2020/8/4
210	Mild	1	54	Male	HL, HTN	Japan	Y	2020/7/28	4	ENT	2020/8/1	2020/8/4	3											22.67	N	N			Y	Y	N	N	N	N	N	2020/8/1	2020/8/1	0	2020/8/8	3	3	2	3	1	1	1	1	2020/8/1	2020/8/4
211	Mild	1	48	Female	None	Japan	N	2020/7/15	18	ENT	2020/8/2	2020/8/6	4											29.1	N	N			N	N	N	N	N	N	N	2020/8/2	2020/8/3	1	2020/8/10	3	3	2	3	1	1	1	1	2020/8/3	2020/8/5
212	Severe	4	74	Male	HTN, DM, HL	Japan	Y	2020/7/27	7	ENT	2020/8/3	2020/8/14	11	2020/8/3	2020/8/3	2020/8/4		8	2020/8/11		2020/8/14			30.08	N	N			Y	Y	Y	Y	N	N	N	2020/8/3	2020/8/3	0	2020/8/10	4	4	6	6	3	3	4	4	2020/8/3	2020/8/6
213	Moderate	3	47	Male	Athma	Japan	Y	2020/7/27	7	ENT	2020/8/3	2020/8/18	15	2020/8/3	2020/8/3						2020/8/16			25.71	N	N			N	Y	Y	N	N	N	N	2020/8/3	2020/8/3	0	2020/8/10	4	4	5	5	3	3	3	3	2020/8/3	2020/8/6
214	Moderate	3	68	Male	SAS	Japan	Y	2020/7/30	5	ENT	2020/8/4	2020/9/9	36	2020/8/4	2020/8/11						2020/8/22			18.32	N	N			Y	Y	Y	Y	N	N	N	2020/8/4	2020/8/5	1	2020/8/12	4	4	5	5	3	3	3	3	2020/8/5	2020/8/7
215	Mild	1	66	Female	HTN, HL	Japan	N	2020/7/28	10	ENT	2020/8/7	2020/8/15	8											25.86	N	N			Y	Y	N	N	N	N	N	2020/8/7	2020/8/7	0	2020/8/14	3	3	3	3	2	2	2	2	2020/8/7	2020/8/11
216	Mild	1	53	Male	HIV, CKD, HTN	Japan	N	2020/8/5	3	ENT	2020/8/8	2020/8/15	7											26.77	N	N			Y	Y	N	N	N	N	N	2020/8/8	2020/8/8	0	2020/8/15	3	3	3	3	1	1	1	1	2020/8/8	2020/8/11
217	Moderate	3	38	Male	DM	Japan	Y	2020/8/3	5	ENT	2020/8/8	2020/8/15	7	2020/8/8							2020/8/12			34.48	N	N			Y	Y	N	Y	N	N	N	2020/8/8	2020/8/9	1	2020/8/16	4	4	4	4	3	3	3	3	2020/8/9	2020/8/11
218	Moderate	3	42	Male	None	Japan	N	2020/7/29	10	ENT	2020/8/8	2020/8/15	7	2020/8/8	2020/8/9						2020/8/12			26.21	N	N			Y	Y	Y	N	N	N	N	2020/8/8	2020/8/9	1	2020/8/16	4	4	5	5	3	3	3	3	2020/8/9	2020/8/11
219	Mild	2	45	Male	HIV	Japan	N	2020/7/26	14	ENT	2020/8/9	2020/8/11	2											19.92	N	N			Y	Y	Y	N	N	N	N	2020/8/9	2020/8/10	1	2020/8/17	3	3	2	3	2	2	2	2	2020/8/10	2020/8/12
220	Moderate	3	46	Male	Stomac Ca	Japan	Y	2020/8/2	7	ENT	2020/8/9	2020/8/18	9	2020/8/11	2020/8/12						2020/8/16			29.41	N	N			Y	Y	N	N	N	N	N	2020/8/9	2020/8/10	1	2020/8/17	3	3	5	5	2	2	3	3	2020/8/10	2020/8/12
221	MIld	1	55	Male	Af, HTN	Japan	Y	2020/8/7	2	ENT	2020/8/9	2020/8/19	10											30.09	N	N			Y	N	N	N	N	N	N	2020/8/9	2020/8/10	1	2020/8/17	3	3	3	3	1	1	1	1	2020/8/10	2020/8/12
222	Severe	4	62	Male	DM, HTN, CKD	Japan	Y	2020/8/4	9	ENT	2020/8/13	2020/9/2	20	2020/8/13	2020/8/13	2020/8/16			2020/8/22		2020/8/26			31.66	N	N			Y	Y	Y	Y	N	N	Y	2020/8/13	2020/8/14	1	2020/8/21	4	4	6	6	3	3	4	4	2020/8/14	2020/8/17
223	Moderate	3	69	Male	DM, HTN, HL, AS, OSAS	Japan	N	2020/8/8	7	ENT	2020/8/15	2020/8/21	6	2020/8/15							2020/8/20			36.2	N	N			Y	Y	N	Y	N	N	N	2020/8/15	2020/8/16	1	2020/8/23	3	3	4	4	2	2	3	3	2020/8/16	2020/8/18
224	Moderate	3	78	Male	HTN, HL, UA	Japan	N	2020/8/2	13	ENT	2020/8/15	2020/8/28	13	2020/8/15	2020/8/15						2020/8/25			28.61	N	N			Y	Y	Y	Y	N	N	N	2020/8/15	2020/8/16	1	2020/8/23	4	4	4	4	3	3	3	3	2020/8/16	2020/8/18
225	Mild	2	42	Female	None	Japan	N	2020/8/7	9	ENT	2020/8/16	2020/8/24	8											25.44	N	N			Y	Y	N	N	N	N	N	2020/8/16	2020/8/17	1	2020/8/24	3	3	3	3	2	2	2	2	2020/8/17	2020/8/19
226	Moderate	3	75	Male	HTN, DM, UA	Japan	Y	2020/8/14	2	ENT	2020/8/16	2020/9/7	22	2020/8/17	2020/8/17						2020/9/2			31.13	N	N			Y	Y	Y	Y	N	N	N	2020/8/16	2020/8/17	1	2020/8/24	5	5	5	5	3	3	3	3	2020/8/17	2020/8/19
227	Moderate	3	88	Female	HTN	Japan	N	2020/8/18	2	ENT	2020/8/20	2020/10/5	46	2020/8/23	2020/8/26						2020/9/17			22.26	N	N			Y	N	N	N	N	N	N	2020/8/20	2020/8/21	1	2020/8/28	3	3	5	5	2	2	3	3	2020/8/21	2020/8/24
228	Severe	4	67	Male	MI, DM, HTN	Japan	Y	2020/8/14	7	Dead	2020/8/21	2020/9/25	35	2020/8/21	2020/8/21	2020/9/20			NA		2020/9/25			20.72	N	N			Y	Y	Y	Y	N	N	Y	2020/8/21	2020/8/22	1	2020/8/29	5	5	7	8	3	3	4	4	2020/8/22	2020/8/25
229	Moderate	3	71	Male	HTN, HL	Japan	Y	2020/8/18	4	ENT	2020/8/22	2020/9/8	17	2020/8/23							2020/9/2			26.61	N	N			N	Y	Y	Y	N	N	N	2020/8/22	2020/8/23	1	2020/8/30	4	4	4	4	3	3	3	3	2020/8/23	2020/8/25
230	Mild	2	53	Female	None	Japan	N	2020/8/19	3	ENT	2020/8/22	2020/8/29	7											18.86	N	N			Y	Y	N	N	N	N	N	2020/8/22	2020/8/23	1	2020/8/30	3	3	3	3	2	2	2	2	2020/8/23	2020/8/25
231	Mild	2	59	Female	None	Japan	Y	2020/8/20	3	ENT	2020/8/23	2020/8/30	7											23.43	N	N			Y	Y	N	N	N	N	N	2020/8/23	2020/8/24	1	2020/8/31	3	3	3	3	2	2	2	2	2020/8/24	2020/8/26
232	Mild	2	58	Male	HTN, ALD	Japan	Y	2020/8/17	6	ENT	2020/8/23	2020/9/1	9											19.03	N	N			Y	N	N	N	N	N	N	2020/8/23	2020/8/24	1	2020/8/31	3	3	3	3	2	2	2	2	2020/8/24	2020/8/26
233	Moderate	3	91	Male	Stroke, IPMN, AD	Japan	N	2020/8/18	6	ENT	2020/8/24	2020/9/5	12	2020/8/24							2020/8/29			19.22	N	N			Y	Y	N	Y	N	N	N	2020/8/24	2020/8/24	0	2020/8/31	4	4	4	4	3	3	3	3	2020/8/24	2020/8/27
234	Moderate	3	41	Male	Athma, DM, MI	Japan	Y	2020/8/19	8	ENT	2020/8/27	2020/9/2	6	2020/8/28							2020/8/30			24.18	N	N			Y	Y	N	Y	N	N	N	2020/8/27	2020/8/28	1	2020/9/4	4	4	4	4	3	3	3	3	2020/8/28	2020/8/31
235	Mild	2	63	Female	None	Japan	Y	2020/8/25	4	ENT	2020/8/29	2020/9/5	7											19.24	N	N			Y	Y	N	N	N	N	N	2020/8/29	2020/8/30	1	2020/9/6	3	3	3	3	2	2	2	2	2020/8/30	2020/9/1
236	Mild	2	38	Male	None	Japan	Y	2020/8/26	3	ENT	2020/8/29	2020/9/6	8											22.72	N	N			Y	Y	N	N	N	N	N	2020/8/29	2020/8/30	1	2020/9/6	3	3	3	3	2	2	2	2	2020/8/30	2020/9/1
237	Mild	2	24	Male	Athma	China	N	2020/8/27	4	ENT	2020/8/31	2020/9/8	8											24.99	N	N			Y	Y	Y	N	N	N	N	2020/8/31	2020/9/1	1	2020/9/8	3	3	3	3	2	2	2	2	2020/9/1	2020/9/3
238	Mild	1	42	Male	None	Nepal	N	2020/8/23	8	ENT	2020/8/31	2020/9/9	9											24.24	N	N			Y	Y	N	N	N	N	N	2020/8/31	2020/9/1	1	2020/9/8	3	3	3	3	1	1	1	1	2020/9/1	2020/9/3
239	Mild	1	25	Male	None	Pakistani	Y	2020/8/25	9	ENT	2020/9/3	2020/9/10	7											31.73	N	N			Y	Y	N	N	N	N	N	2020/9/3	2020/9/4	1	2020/9/11	3	3	3	3	1	1	1	1	2020/9/4	2020/9/7
240	Mild	2	46	Male	Palsy, SAS	Japan	Y	2020/9/1	5	ENT	2020/9/6	2020/9/15	9											18.98	N	N			Y	Y	Y	N	N	N	N	2020/9/6	2020/9/7	1	2020/9/14	3	3	3	3	2	2	2	2	2020/9/7	2020/9/9
241	Mild	2	32	Female	Kikuchi	Japan	N	2020/9/6	9	ENT	2020/9/15	2020/9/26	11											27.77	N	N			Y	Y	Y	N	N	N	N	2020/9/15	2020/9/16	1	2020/9/23	3	3	3	3	2	2	2	2	2020/9/16	2020/9/18
242	Mild	3	47	Male	HL	Japan	Y	2020/9/11	4	ENT	2020/9/15	2020/9/22	7	2020/9/17							2020/9/20			26.52	N	N			Y	Y	Y	N	N	N	N	2020/9/15	2020/9/16	1	2020/9/23	3	3	4	4	2	2	3	3	2020/9/16	2020/9/18
243	Mild	1	37	Male	Athma	Japan	Y	2020/9/10	5	ENT	2020/9/15	2020/9/23	8											31.37	N	N			Y	N	N	N	N	N	N	2020/9/15	2020/9/16	1	2020/9/23	3	3	3	3	1	1	1	1	2020/9/16	2020/9/18
244	Mild	1	40	Male	Athma	Japan	Y	2020/9/11	4	ENT	2020/9/15	2020/9/23	8											20.86	N	N			N	N	N	N	N	N	N	2020/9/15	2020/9/16	1	2020/9/23	3	3	3	3	1	1	1	1	2020/9/16	2020/9/18
245	Mild	3	70	Male	HTN	Japan	Y	2020/9/11	7	ENT	2020/9/18	2020/9/28	10	2020/9/19							2020/9/21			22.42	N	N			Y	Y	Y	Y	N	N	Y	2020/9/18	2020/9/19	1	2020/9/26	3	3	4	4	2	2	3	3	2020/9/19	2020/9/21
246	Severe	4	75	Male	HTN, DM	Japan	N	2020/9/17	4	ENT	2020/9/21	2021/1/14	115	2020/9/21	2020/9/21	2020/9/21			2020/10/2 �C��		2020/12/16	2020/10/26	2020/10/24	28.16	N	N			Y	Y	Y	Y	Y	N	N	2020/9/21	2020/9/25	4	2020/10/2	5	5	5	5	4	4	4	4	2020/9/25	2020/9/29
247	Severe	4	76	Male	None	Japan	Y	2020/9/18	4	ENT	2020/9/22	2020/10/15	23	2020/9/22	2020/9/22	2020/9/22			2020/9/29		2020/10/9	2020/12/5	2020/12/22	27.77	N	N			Y	Y	Y	Y	Y	N	Y	2020/9/22	2020/9/24	2	2020/10/1	5	5	5	5	4	4	4	4	2020/9/24	2020/9/26
248	Moderate	3	46	Female	HTN	Philippines	Y	2020/9/19	6	ENT	2020/9/25	2020/10/2	7	2020/9/25							2020/10/1			30.75	N	N			Y	Y	N	N	N	N	N	2020/9/25	2020/9/26	1	2020/10/3	4	4	4	4	3	3	3	3	2020/9/26	2020/9/28
249	Mild	2	76	Female	None	Japan	N	2020/9/26	2	ENT	2020/9/28	2020/10/7	9											26.97	N	N			N	Y	Y	N	N	N	N	2020/9/28	2020/9/28	0	2020/10/5	3	3	3	3	2	2	2	2	2020/9/28	2020/9/30
250	Mild	2	54	Male	None	Japan	N	2020/9/25	5	ENT	2020/9/30	2020/10/5	5											24.92	N	N			Y	Y	Y	N	N	N	N	2020/9/30	2020/10/1	1	2020/10/8	3	3	2	3	2	2	2	2	2020/10/1	2020/10/3
251	Moderate	3	46	Male	HIV	Japan	N	2020/9/25	5	ENT	2020/9/30	2020/10/11	11	2020/10/2							2020/10/10			26.15	N	N			Y	Y	Y	Y	N	N	N	2020/9/30	2020/10/1	1	2020/10/8	3	3	4	4	2	2	3	3	2020/10/1	2020/10/3
252	Mild	1	45	Female	None	Japan	Y	2020/9/23	8	ENT	2020/10/1	2020/10/5	4											19.44	N	N			Y	N	N	N	N	N	N	2020/10/1	2020/10/2	1	2020/10/9	3	3	2	3	1	1	1	1	2020/10/2	2020/10/5
253	Moderate	3	47	Female	None	Japan	Y	2020/9/25	6	ENT	2020/10/1	2020/10/8	7	2020/10/1							2020/10/8			25.16	N	N			Y	Y	Y	N	N	N	N	2020/10/1	2020/10/1	0	2020/10/8	4	4	4	4	3	3	3	3	2020/10/1	2020/10/4
254	Moderate	3	59	Male	HTN, HL	Japan	Y	2020/9/28	5	ENT	2020/10/3	2020/10/17	14	2020/10/3	2020/10/4						2020/10/16			30.17	N	N			Y	Y	Y	N	N	N	N	2020/10/3	2020/10/3	0	2020/10/10	5	5	5	5	3	3	3	3	2020/10/3	2020/10/6
255	Mild	1	65	Female	None	Japan	N	2020/9/30	4	ENT	2020/10/4	2020/10/10	6											20.59	N	N			Y	N	N	N	N	N	N	2020/10/4	2020/10/5	1	2020/10/12	3	3	2	3	1	1	1	1	2020/10/5	2020/10/7
256	Mild	1	60	Male	Colon Cancer	Japan	Y	2020/9/29	5	ENT	2020/10/4	2020/10/9	5											27.37	N	N			Y	Y	N	N	N	N	N	2020/10/4	2020/10/5	1	2020/10/12	3	3	2	3	1	1	1	1	2020/10/5	2020/10/7
257	Mild	1	54	Male	HIV	Japan	Y	2020/9/30	4	ENT	2020/10/4	2020/10/13	9											29.21	N	N			Y	N	N	N	N	N	N	2020/10/4	2020/10/5	1	2020/10/12	3	3	3	3	1	1	1	1	2020/10/5	2020/10/7
258	Severe	4	81	Male	CKD, HL, Obese	Japan	Y	2020/10/4	2	Dead	2020/10/6	2020/10/17	11	2020/10/7	2020/10/10	2020/10/10			NA			2020/10/12	2020/10/16	36.51	N	N			Y	Y	Y	Y	N	N	Y	2020/10/6	2020/10/6	0	2020/10/13	4	4	6	8	3	3	4	4	2020/10/6	2020/10/9
259	Mild	2	54	Male	None	Japan	Y	2020/9/28	8	ENT	2020/10/6	2020/10/15	9											29.79	N	N			N	N	N	N	N	N	N	2020/10/6	2020/10/7	1	2020/10/14	3	3	3	3	2	2	2	2	2020/10/7	2020/10/9
260	Moderate	3	56	Male	HTN, HL, UA, HIV	Japan	N	2020/10/3	4	ENT	2020/10/7	2020/10/22	15	2020/10/7	2020/10/7						2020/10/19			26.35	N	N			Y	Y	Y	N	N	Y	N	2020/10/7	2020/10/8	1	2020/10/15	5	5	4	5	3	3	3	3	2020/10/8	2020/10/9
261	mild	1	69	Female	Hashimoto	Japan	N	2020/10/6	2	ENT	2020/10/8	2020/10/16	8											19.23	N	N			Y	Y	N	N	N	N	N	2020/10/8	2020/10/9	1	2020/10/16	3	3	3	3	1	1	1	1	2020/10/9	2020/10/11
262	mild	2	67	Male	DM, HL	Japan	Y	2020/10/7	1	ENT	2020/10/8	2020/10/17	9											22.46	N	N			N	N	N	N	N	N	N	2020/10/8	2020/10/9	1	2020/10/16	3	3	3	3	2	2	2	2	2020/10/9	2020/10/11
263	mild	2	77	Female	Lung Ca	Japan	Y	2020/10/8	1	ENT	2020/10/9	2020/10/19	10											25.07	N	N			N	N	N	N	N	N	N	2020/10/9	2020/10/9	0	2020/10/16	3	3	3	3	2	2	2	2	2020/10/9	2020/10/12
264	Moderate	3	39	Male	DM	Japan	Y	2020/10/3	6	ENT	2020/10/9	2020/10/20	11	2020/10/9							2020/10/17			29.73	N	N			Y	Y	Y	Y	N	N	N	2020/10/9	2020/10/9	0	2020/10/16	4	4	4	4	3	3	3	3	2020/10/9	2020/10/12
265	Moderate	3	74	Male	HTN	Japan	Y	2020/10/5	7	ENT	2020/10/12	2020/11/8	27	2020/10/12	2020/10/14						2020/10/29			26.29	N	N			Y	Y	Y	Y	N	Y	N	2020/10/12	2020/10/12	0	2020/10/19	4	4	5	5	3	3	3	3	2020/10/12	2020/10/14
266	Mild	1	33	Female	None	Japan	N	2020/10/14	0	ENT	2020/10/14	2020/10/24	10											20.87	N	N			N	N	N	N	N	N	N	2020/10/14	2020/10/17	3	2020/10/24	3	3	3	3	1	1	1	1	2020/10/17	NT
267	Mild	2	60	Male	Stroke, HT, HL	Japan	Y	2020/10/10	6	ENT	2020/10/16	2020/10/20	4											25.35	N	N			Y	Y	Y	N	N	N	N	2020/10/16	2020/10/17	1	2020/10/24	3	3	2	3	2	2	2	2	2020/10/17	2020/10/19
268	Moderate	3	29	Male	None	South Korea	N	2020/10/12	7	ENT	2020/10/19	2020/10/30	11	2020/10/19	2020/10/20						2020/10/25			44.74	N	N			Y	Y	Y	Y	N	N	N	2020/10/19	2020/10/19	0	2020/10/26	4	4	4	4	3	3	3	3	2020/10/19	2020/10/22
269	Mild	2	37	Female	UC	Japan	N	2020/10/13	6	ENT	2020/10/19	2020/10/23	4											22.74	N	N			N	Y	N	N	N	N	N	2020/10/19	2020/10/20	1	2020/10/27	3	3	2	3	1	1	1	1	2020/10/20	2020/10/22
270	Moderate	3	79	Female	HTN, HL	Japan	N	2020/10/9	13	ENT	2020/10/22	2020/10/28	6	2020/10/22							2020/10/26			25.72	N	N			Y	Y	Y	Y	N	N	N	2020/10/22	2020/10/22	0	2020/10/29	4	4	4	4	3	3	3	3	2020/10/22	2020/10/25
271	Mild	1	26	Female	Pregnancy	Japan	N	2020/10/7	15	ENT	2020/10/22	2020/10/27	5											20.09	N	N			N	N	N	N	N	N	N	2020/10/22	2020/10/22	0	2020/10/29	3	3	2	3	1	1	1	1	2020/10/22	2020/10/26
272	Mild	1	59	Male	None	Japan	Y	2020/10/15	8	ENT	2020/10/23	2020/10/28	5											25.79	N	N			Y	Y	N	N	N	N	N	2020/10/23	2020/10/26	3	2020/10/30	3	3	2	3	1	1	1	1	2020/10/23	2020/10/26
273	Moderate	3	46	Male	HTN	Japan	Y	2020/10/16	7	ENT	2020/10/23	2020/10/27	4	2020/10/22							2020/10/26			29.77	N	N			Y	N	Y	Y	N	N	N	2020/10/23	2020/10/26	3	2020/10/30	4	4	2	4	3	3	3	3	2020/10/23	2020/10/26
274	Mild	1	25	Male	None	Nepal	N	2020/10/21	3	ENT	2020/10/24	2020/11/1	8											20.81	N	N			Y	Y	N	N	N	N	N	2020/10/24	2020/10/25	1	2020/11/1	3	3	3	3	1	1	1	1	2020/10/25	2020/10/27
275	Moderate	3	87	Female	HTN, AP, HL	Japan	N	2020/10/22	2	ENT	2020/10/24	2020/11/2	9	2020/10/24							2020/10/29			21.67	N	N			Y	Y	Y	Y	N	N	N	2020/10/24	2020/10/25	1	2020/11/1	4	4	4	4	3	3	3	3	2020/10/25	2020/10/27
276	Moderate	3	65	Male	DA	Japan	N	2020/10/21	5	ENT	2020/10/26	2020/11/22	27	2020/10/26	2020/10/27						2020/10/29			26.25	N	N			Y	Y	Y	Y	N	N	N	2020/10/26	2020/10/26	0	2020/11/2	4	4	4	4	3	3	3	3	2020/10/26	2020/10/29
277	Moderate	3	60	Male	None	South Korea	Y	2020/10/17	6	ENT	2020/10/23	2020/11/12	20	2020/10/27	2020/10/30						2020/11/9			27.49	N	N			Y	N	Y	Y	N	N	N	2020/10/23	2020/10/26	3	2020/10/30	3	3	4	4	2	2	3	3	2020/10/23	2020/10/26
278	Mild	2	41	Male	None	Canada	N	2020/10/20	7	ENT	2020/10/27	2020/11/3	7											25.62	N	N			Y	Y	Y	N	N	N	N	2020/10/27	2020/10/28	1	2020/11/4	3	3	3	3	2	2	2	2	2020/10/28	2020/10/30
279	Mild	2	42	Female	None	South Korea	N	2020/10/21	7	ENT	2020/10/28	2020/10/30	2											18.84	N	N			Y	Y	Y	N	N	N	N	2020/10/28	2020/10/29	1	2020/11/5	3	3	2	3	2	2	2	2	2020/10/29	2020/10/31
280	Moderate	3	80	Female	HTN	China	N	2020/10/19	9	ENT	2020/10/28	2020/11/6	9	2020/10/29							2020/11/3			23.37	N	N			Y	Y	Y	Y	N	N	N	2020/10/28	2020/10/29	1	2020/11/5	4	4	4	4	3	3	3	3	2020/10/29	2020/10/31
281	Mild	1	57	Female	None	China	N	2020/10/23	5	ENT	2020/10/28	2020/11/7	10											22.3	N	N			Y	N	N	N	N	N	N	2020/10/28	2020/10/29	1	2020/11/5	3	3	3	3	1	1	1	1	2020/10/29	2020/10/31
282	Moderate	3	84	Male	DM	China	N	2020/10/21	7	ENT	2020/10/28	2020/11/3	6	2020/10/29							2020/10/31			24.02	N	N			Y	Y	N	Y	N	N	N	2020/10/28	2020/10/29	1	2020/11/5	3	4	2	4	2	3	3	3	2020/10/29	2020/10/31
283	Mild	2	78	Female	HTN, AP	Japan	Y	2020/10/16	14	ENT	2020/10/30	2020/10/31	1											26.58	N	N			Y	Y	N	N	N	N	N	2020/10/30	2020/10/30	0	2020/11/6	3	3	2	3	2	2	2	2	2020/10/30	2020/11/2
284	Moderate	3	39	Male	None	Japan	N	2020/10/20	10	ENT	2020/10/30	2020/11/5	6	2020/10/30							2020/11/3			25.83	N	N			Y	Y	Y	Y	N	N	N	2020/10/30	2020/10/30	0	2020/11/6	4	4	4	4	3	3	3	3	2020/10/30	2020/11/2
285	Moderate	3	67	Male	HTN, PVC	Japan	Y	2020/10/21	10	ENT	2020/10/31	2020/11/7	7	2020/10/31							2020/11/1			25.98	N	N			Y	Y	N	Y	N	N	N	2020/10/31	2020/11/1	1	2020/11/8	4	4	4	4	3	3	3	3	2020/11/1	2020/11/3
286	Mild	1	62	Female	None	Japan	Y	2020/10/28	3	ENT	2020/10/31	2020/11/11	11											25.88	N	N			Y	N	N	N	N	N	N	2020/10/31	2020/11/1	1	2020/11/8	3	3	3	3	1	1	1	1	2020/11/1	2020/11/3
287	Moderate	3	82	Female	None	Japan	N	2020/10/25	6	ENT	2020/10/31	2020/11/7	7	2020/10/31	2020/10/31									17.91	N	N			Y	Y	Y	Y	N	N	N	2020/10/31	2020/11/1	1	2020/11/8	5	5	5	5	3	3	3	3	2020/11/1	2020/11/3
288	Moderate	3	61	Male	MN, Athma, UA, HL	Japan	N	2020/10/21	10	ENT	2020/10/31	2020/11/11	11	2020/10/31							2020/11/9			24.32	N	N			Y	Y	Y	Y	N	N	N	2020/10/31	2020/11/1	1	2020/11/8	4	4	4	4	3	3	3	3	2020/11/1	2020/11/3
289	Mild	1	24	Male	None	Japan	N	2020/11/1	1	ENT	2020/11/2	2020/11/11	9											23.22	N	N			N	N	N	N	N	N	N	2020/11/2	2020/11/2	0	2020/11/9	3	3	3	3	1	1	1	1	2020/11/2	2020/11/5
290	Mild	1	77	Female	HTN, HL, pacemaker	Japan	N	2020/10/31	5	ENT	2020/11/5	2020/11/12	7											21.88	N	N			N	Y	N	N	N	N	N	2020/11/5	2020/11/6	1	2020/11/13	3	3	3	3	1	1	1	1	2020/11/6	2020/11/8
291	Mild	1	45	Male	Kidney Transplant, HTN	Nepal	N	2020/11/6	1	ENT	2020/11/7	2020/12/4	27											22.67	N	N			Y	Y	N	N	N	N	N	2020/11/7	2020/11/8	1	2020/11/15	3	3	3	3	1	1	1	1	2020/11/8	2020/11/10
292	Moderate	3	52	Male	DM, HTN, HL	Japan	Y	2020/10/31	7	ENT	2020/11/7	2020/11/17	10	2020/11/7	2020/11/8						2020/11/16			34.36	N	N			Y	Y	Y	Y	N	N	N	2020/11/7	2020/11/8	1	2020/11/15	4	4	4	4	3	3	3	3	2020/11/8	2020/11/10
293	Moderate	3	61	Male	IP	Japan	Y	2020/11/3	4	ENT	2020/11/7	2020/11/26	19	2020/11/8							2020/11/16			26.78	N	N			Y	Y	Y	Y	N	N	N	2020/11/7	2020/11/8	1	2020/11/14	4	4	4	4	3	3	3	3	2020/11/7	2020/11/10
294	Mild	1	74	Female	HTN	Japan	N	2020/10/29	10	ENT	2020/11/8	2020/11/13	5											22.75	N	N			Y	Y	Y	N	N	N	N	2020/11/8	2020/11/9	1	2020/11/16	3	3	3	3	1	1	1	1	2020/11/9	2020/11/11
295	Mild	1	73	Female	HTN, HL	Japan	N	2020/11/1	8	ENT	2020/11/9	2020/11/11	2											25.79	N	N			N	Y	N	N	N	N	N	2020/11/9	2020/11/10	1	2020/11/16	3	3	3	3	1	1	1	1	2020/11/9	2020/11/10
296	Moderate	3	50	Male	DM, HTN	Thai	N	2020/11/6	3	ENT	2020/11/9	2020/11/20	11	2020/11/9							2020/11/15			29.43	N	N			N	Y	Y	Y	N	N	N	2020/11/9	2020/11/10	1	2020/11/17	4	4	4	4	3	3	3	3	2020/11/10	2020/11/12
297	Moderate	3	60	Male	HTN	South Korea	Y	2020/11/3	6	ENT	2020/11/9	2020/11/16	7	2020/11/9							2020/11/13			34.63	N	N			Y	Y	Y	N	N	N	N	2020/11/9	2020/11/10	1	2020/11/17	3	3	3	3	2	2	2	2	2020/11/10	2020/11/12
298	Mild	1	58	Male	HTN	Japan	N	2020/11/1	9	ENT	2020/11/10	2020/11/16	6											24.49	N	N			Y	Y	N	N	N	N	N	2020/11/10	2020/11/11	1	2020/11/18	3	3	3	3	1	1	1	1	2020/11/11	2020/11/13
299	Mild	1	50	Female	Athma	Japan	N	2020/11/9	3	ENT	2020/11/12	2020/11/22	10											18.5	N	N			Y	Y	N	N	N	N	N	2020/11/12	2020/11/13	1	2020/11/20	3	3	3	3	1	1	1	1	2020/11/13	2020/11/15
300	Moderate	3	64	Female	osteoporosis	Japan	N	2020/11/4	8	ENT	2020/11/12	2020/11/20	8	2020/11/12	2020/11/16						2020/11/19			22.45	N	N			Y	Y	Y	Y	N	N	N	2020/11/12	2020/11/13	1	2020/11/20	4	4	4	4	3	3	3	3	2020/11/13	2020/11/15
301	Severe	4	73	Male	CKD, HTN	Japan	Y	2020/11/10	3	Dead	2020/11/13	2020/12/15	32	2020/11/13	2020/11/15	2020/11/16			NA			2020/11/18	2020/12/8	30.92	N	N			Y	Y	Y	Y	N	N	Y	2020/11/13	2020/11/15	2	2020/11/22	4	4	6	8	3	3	4	4	2020/11/15	2020/11/18
302	Mild	1	28	Female	Panick Attack	Japan	N	2020/11/8	5	ENT	2020/11/13	2020/11/19	6											18.61	N	N			Y	Y	N	N	N	N	N	2020/11/13	2020/11/13	0	2020/11/20	3	3	3	3	1	1	1	1	2020/11/13	2020/11/16
303	Moderate	3	38	Female	None	Nepal	N	2020/11/7	6	ENT	2020/11/13	2020/11/24	11	2020/11/13							2020/11/19			27.11	N	N			Y	Y	Y	Y	N	N	N	2020/11/13	2020/11/13	0	2020/11/20	4	4	4	4	3	3	3	3	2020/11/13	2020/11/16
304	Mild	1	30	Male	None	Japan	Y	2020/11/10	4	ENT	2020/11/14	2020/11/22	8											24.61	N	N			Y	N	N	N	N	N	N	2020/11/14	2020/11/15	1	2020/11/22	3	3	3	3	1	1	1	1	2020/11/15	2020/11/17
305	Mild	1	37	Male	None	Japan	Y	2020/11/6	8	ENT	2020/11/14	2020/11/21	7											19.63	N	N			N	N	N	N	N	N	N	2020/11/14	2020/11/15	1	2020/11/22	3	3	3	3	1	1	1	1	2020/11/15	2020/11/17
306	Severe	3	90	Female	HTN,	Japan	N	2020/11/5	10	Death	2020/11/15	2020/12/7	22	2020/11/15							2020/12/7				N	N			Y	Y	Y	Y	N	N	N	2020/11/15	2020/11/16	1	2020/11/23	4	4	4	8	3	3	3	3	2020/11/16	2020/11/18
307	Mild	1	43	Male	Seisure	Japan	N	2020/11/17	1	ENT	2020/11/18	2020/12/2	14											22.41	N	N			Y	N	N	N	N	N	N	2020/11/18	2020/11/19	1	2020/11/26	3	3	3	3	1	1	1	1	2020/11/19	2020/11/21
308	Mild	1	50	Male	None	Japan	Y	2020/11/11	7	ENT	2020/11/18	2020/11/27	9											27.01	N	N			Y	Y	N	N	N	N	N	2020/11/18	2020/11/19	1	2020/11/26	3	3	3	3	1	1	1	1	2020/11/19	2020/11/21
309	Mild	1	74	Female	Dimentia	Japan	N	2020/11/19	0	ENT	2020/11/19	2020/12/28	39											16.23	N	N			Y	N	N	N	N	N	N	2020/11/19	2020/11/20	1	2020/11/27	3	3	3	3	1	1	1	1	2020/11/20	2020/11/22
310	Moderate	3	58	Male	HTN	Japan	Y	2020/11/8	12	ENT	2020/11/20	2020/11/27	7	2020/11/20							2020/11/23			19.6	N	N			Y	Y	Y	Y	N	N	N	2020/11/20	2020/11/20	0	2020/11/27	4	4	4	4	3	3	3	3	2020/11/20	2020/11/23
311	Mild	1	43	Male	Gout	Japan	N	2020/11/16	4	ENT	2020/11/20	2020/12/4	14											24.22	N	N			Y	Y	N	N	N	N	N	2020/11/20	2020/11/21	1	2020/11/28	3	3	3	3	1	1	1	1	2020/11/21	2020/11/23
312	Mild	2	51	Male	None	Japan	N	2020/11/14	6	ENT	2020/11/20	2020/11/28	8											26.45	N	N			Y	Y	N	N	N	N	N	2020/11/20	2020/11/21	1	2020/11/28	3	3	3	3	1	1	1	1	2020/11/21	2020/11/23
313	Moderate	3	54	Male	HTN, DM	Japan	Y	2020/11/16	5	ENT	2020/11/21	2020/11/27	6	2020/11/21							2020/11/23				N	N			Y	Y	Y	N	N	N	N	2020/11/21	2020/11/22	1	2020/11/29	4	4	4	4	3	3	3	3	2020/11/22	2020/11/24
314	Mild	1	49	Female	None	Japan	Y	2020/11/18	3	ENT	2020/11/21	2020/12/2	11											23.02	N	N			Y	Y	N	N	N	N	N	2020/11/21	2020/11/22	1	2020/11/29	3	3	3	3	1	1	1	1	2020/11/22	2020/11/24
315	Mild	1	27	Female	Athma	Japan	Y	2020/11/15	6	ENT	2020/11/21	2020/11/26	5												N	N			Y	Y	N	N	N	N	N	2020/11/21	2020/11/22	1	2020/11/29	3	3	3	3	1	1	1	1	2020/11/22	2020/11/24
316	Mild	1	52	Male	None	Japan	N	2020/11/19	3	ENT	2020/11/22	2020/12/2	10											21.1	N	N			Y	N	N	N	N	N	N	2020/11/22	2020/11/23	1	2020/11/30	3	3	3	3	1	1	1	1	2020/11/23	2020/11/25
317	Mild	1	38	Male	Covid-19	Japan	N	2020/11/19	3	ENT	2020/11/22	2020/12/1	9											24.42	N	N			Y	Y	N	N	N	N	N	2020/11/22	2020/11/23	1	2020/11/30	3	3	3	3	1	1	1	1	2020/11/23	2020/11/25
318	Mild	2	85	Male	None	Japan	N	2020/11/20	5	ENT	2020/11/25	2020/12/6	11											29.18	N	N			Y	N	Y	N	N	N	N	2020/11/25	2020/11/26	1	2020/12/3	3	3	3	3	2	2	2	2	2020/11/26	2020/11/28
319	Moderate	3	59	Male	ALD	Japan	Y	2020/11/18	8	ENT	2020/11/26	2020/12/24	28	2020/11/26	2020/11/26						2021/12/21			19.48	N	N			Y	Y	Y	Y	N	Y	N	2020/11/26	2020/11/27	1	2020/12/4	5	5	5	5	3	3	3	3	2020/11/27	2020/11/29
320	Mild	1	36	Male	None	Japan	Y	2020/11/19	7	ENT	2020/11/26	2020/11/30	4											23.94	N	N			Y	Y	N	N	N	N	N	2020/11/26	2020/11/27	1	2020/12/4	3	3	2	3	1	1	1	1	2020/11/27	NT
321	Mild	1	49	Female	None	China	N	2020/11/22	5	ENT	2020/11/27	2020/12/3	6											20.94	N	N			Y	Y	N	N	N	N	N	2020/11/27	2020/11/28	1	2020/12/5	3	3	2	3	1	1	1	1	2020/11/28	2020/11/30
322	Mild	2	76	Male	HTN, DM, AP	Japan	Y	2020/11/13	14	ENT	2020/11/27	2020/12/4	7											25.12	N	N			Y	Y	N	N	N	N	N	2020/11/27	2020/11/28	1	2020/12/5	3	3	3	3	1	1	1	1	2020/11/28	2020/11/30
323	Mild	2	41	Male	None	Japan	N	2020/11/25	4	ENT	2020/11/29	2020/12/7	8											26.59	N	N			Y	Y	Y	N	N	N	N	2020/11/29	2020/11/30	1	2020/12/7	3	3	3	3	2	2	2	2	2020/11/30	2020/12/2
324	Mild	1	51	Male	Hodikines Disease	Japan	Y	2020/9/7	84	ENT	2020/11/30	2020/12/9	9											26.46	N	N			Y	N	N	N	N	N	N	2020/11/30	2020/12/1	1	2020/12/8	3	3	3	3	2	2	2	2	2020/12/1	2020/12/3
325	Mild	1	69	Female	UC, PBC	Japan	Y	2020/11/29	2	ENT	2020/12/1	2020/12/9	8											21.28	N	N			Y	Y	N	N	N	N	N	2020/12/1	2020/12/2	1	2020/12/9	3	3	3	3	1	1	1	1	2020/12/2	2020/12/4
326	Mild	1	62	Male	HL, HTN	Japan	N	2020/11/30	2	ENT	2020/12/2	2020/12/13	11											29.31	N	N			Y	N	N	N	N	N	N	2020/12/2	2020/12/3	1	2020/12/10	3	3	3	3	1	1	1	1	2020/12/3	2020/12/5
327	Mild	1	48	Male	Athma	Japan	N	2020/11/25	7	ENT	2020/12/2	2020/12/8	6											19.48	N	N			Y	Y	N	N	N	N	N	2020/12/2	2020/12/3	1	2020/12/10	3	3	2	3	1	1	1	1	2020/12/3	2020/12/5
328	Mild	2	56	Male	DM, HTN	Japan	Y	2020/11/26	8	ENT	2020/12/4	2020/12/31	27											34.67	N	N			Y	Y	Y	N	N	N	N	2020/12/4	2020/12/5	1	2020/12/12	3	3	3	3	2	2	2	2	2020/12/5	2020/12/7
329	Mild	2	36	Male	None	Japan	N	2020/12/5	1	ENT	2020/12/6	2020/12/13	7											21.11	N	N			Y	Y	Y	N	N	N	N	2020/12/5	2020/12/6	1	2020/12/13	3	3	3	3	2	2	2	2	2020/12/6	2020/12/8
330	Moderate	3	52	Male	Gout, HL	Japan	Y	2020/12/2	3	ENT	2020/12/5	2020/12/17	12	2020/12/5							2020/12/13			26.54	N	N			Y	Y	Y	Y	N	Y	N	2020/12/5	2020/12/6	1	2020/12/13	4	4	4	4	3	3	3	3	2020/12/6	2020/12/8
331	Severe	4	45	Female	SSc,	Japan	Y	2020/11/30	6	ENT	2020/12/6	2021/1/25	50	2020/12/6	2020/12/6	2020/12/10			2020/12/21					31.02	N	N			Y	Y	Y	Y	N	N	N	2020/12/6	2020/12/7	1	2020/12/14	5	5	6	6	3	3	4	4	2020/12/7	2020/12/9
332	Moderate	3	82	Female	Lung Ca	Japan	N	2020/12/4	3	ENT	2020/12/7	2020/12/18	11	2020/12/7							2020/12/16			24.23	N	N			Y	Y	Y	Y	N	N	N	2020/12/7	2020/12/8	1	2020/12/15	4	4	4	4	3	3	3	3	2020/12/8	2020/12/10
333	Mild	1	39	Male	HTN, HL, OSAS	Japan	Y	2020/12/4	4	ENT	2020/12/8	2020/12/14	6											38.5	N	N			Y	Y	N	N	N	N	N	2020/12/8	2020/12/9	1	2020/12/16	3	3	2	3	1	1	1	1	2020/12/9	2020/12/11
334	Mild	1	24	Female	None	Japan	N	2020/12/6	2	ENT	2020/12/8	2020/12/16	8											19.39	N	N			Y	Y	N	N	N	N	N	2020/12/8	2020/12/9	1	2020/12/16	3	3	3	3	1	1	1	1	2020/12/9	2020/12/11
335	Moderate	3	66	Male	HTN	Japan	Y	2020/12/1	7	ENT	2020/12/8	2020/12/24	16	2020/12/8	2020/12/9						2020/12/21			22.98	N	N			Y	Y	Y	Y	N	N	N	2020/12/8	2020/12/9	1	2020/12/16	4	4	5	5	3	3	3	3	2020/12/9	2020/12/11
336	Mild	1	85	Male	HTN, BPH	Japan	N	2020/12/7	3	ENT	2020/12/10	2020/12/18	8											21.86	N	N			Y	Y	N	N	N	N	N	2020/12/10	2020/12/10	0	2020/12/17	3	3	3	3	1	1	1	1	2020/12/10	2020/12/13
337	Mild	1	55	Male	HL, Gout	Japan	Y	2020/11/30	11	ENT	2020/12/11	2020/12/14	3											29.71	N	N			Y	Y	N	N	N	N	N	2020/12/11	2020/12/12	1	2020/12/19	3	3	2	3	1	1	1	1	2020/12/12	2020/12/14
338	Mild	1	39	Female	Pregnancy	Japan	N	2020/12/9	3	ENT	2020/12/12	2020/12/19	7											23.6	N	N			Y	Y	N	N	N	N	N	2020/12/12	2020/12/13	1	2020/12/20	3	3	3	3	1	1	1	1	2020/12/13	2020/12/15
339	Mild	2	32	Male	None	Japan	N	2020/12/8	4	ENT	2020/12/12	2020/12/18	6											27.13	N	N			Y	Y	N	N	N	N	N	2020/12/12	2020/12/13	1	2020/12/20	3	3	2	3	1	1	1	1	2020/12/13	2020/12/15
340	Moderate	3	52	Male	None	Japan	N	2020/12/12	2	ENT	2020/12/14	2020/12/25	11	2020/12/14	2020/12/15						2020/12/24			26.75	N	N			Y	Y	Y	Y	N	N	N	2020/12/14	2020/12/15	1	2020/12/22	4	4	5	5	3	3	3	3	2020/12/15	2020/12/17
341	Mild	1	43	Female	None	Syrian	Y	2020/12/14	0	ENT	2020/12/14	2020/12/24	10											37.13	N	N			Y	Y	N	N	N	N	N	2020/12/14	2020/12/15	1	2020/12/22	3	3	3	3	1	1	1	1	2020/12/15	2020/12/17
342	Moderate	3	95	Female	SAS	Japan	N	2020/12/12	2	ENT	2020/12/14	2020/12/23	9	2020/12/14							2020/12/21			20.16	N	N			Y	Y	N	Y	N	N	N	2020/12/14	2020/12/15	1	2020/12/22	4	4	4	4	3	3	3	3	2020/12/15	2020/12/17
343	Moderate	3	69	Male	DM, HTN, HL	Japan	N	2020/12/11	3	ENT	2020/12/14	2020/12/21	7	2020/12/14							2020/12/16			24.22	N	N			Y	Y	Y	Y	N	N	N	2020/12/14	2020/12/15	1	2020/12/22	4	4	4	4	3	3	3	3	2020/12/15	2020/12/17
344	Moderate	3	57	Male	DM	Japan	Y	2020/12/9	6	ENT	2020/12/15	2020/12/28	13	2020/12/15							2020/12/22			23.41	N	N			Y	Y	N	N	N	N	N	2020/12/15	2020/12/16	1	2020/12/23	3	4	4	4	2	3	3	3	2020/12/16	2020/12/18
345	Mild	1	62	Female	None	Japan	N	2020/12/7	8	ENT	2020/12/15	2020/12/18	3											20.22	N	N			Y	Y	N	N	N	N	N	2020/12/15	2020/12/16	1	2020/12/23	3	3	2	3	1	1	1	1	2020/12/16	2020/12/18
346	Moderate	3	86	Female	HTN, HL	Japan	N	2020/12/11	4	ENT	2020/12/15	2020/12/22	7	2020/12/15							2020/12/22			28.71	N	N			Y	Y	Y	Y	N	N	N	2020/12/15	2020/12/16	1	2020/12/23	4	4	4	4	3	3	3	3	2020/12/16	2020/12/18
347	Mild	1	34	Female	Pregnancy	Japan	N	2020/12/14	2	ENT	2020/12/16	2020/12/24	8											22.29	N	N			Y	Y	N	N	N	N	N	2020/12/16	2020/12/17	1	2020/12/24	3	3	3	3	1	1	1	1	2020/12/17	2020/12/19
348	Moderate	3	79	Male	COPD, IP	Japan	Y	2020/12/7	9	ENT	2020/12/16	2021/1/14	29	2020/12/16	2020/12/16						2021/1/14			24.92	N	N			Y	Y	Y	Y	N	Y	N	2020/12/16	2020/12/16	0	2020/12/23	4	4	5	5	3	3	3	3	2020/12/16	2020/12/17
349	Severe	4	80	Male	HTN, DM	Japan	N	2020/12/8	8	ENT	2020/12/16	2021/4/12	117	2020/12/16	2020/12/16	2020/12/16			2020/12/21					21.37	N	N			Y	Y	Y	Y	Y	N	N	2020/12/16	2020/12/16	0	2020/12/23	5	6	6	6	3	4	4	4	2020/12/16	2020/12/18
350	Mild	1	74	Female	DM, Gout	Japan	N	2020/12/10	6	ENT	2020/12/16	2020/12/25	9											23.42	N	N			Y	Y	N	N	N	N	N	2020/12/16	2020/12/17	1	2020/12/24	3	3	3	3	1	1	1	1	2020/12/17	2020/12/19
351	Mild	1	51	Male	COVID-19,	Japan	N	2020/12/16	0	ENT	2020/12/16	2020/12/29	13											23.72	N	N			Y	N	N	N	N	N	N	2020/12/16	2020/12/17	1	2020/12/24	3	3	3	3	1	1	1	1	2020/12/17	2020/12/19
352	Mild	2	55	Female	None	Japan	N	2020/12/8	9	ENT	2020/12/17	2020/12/25	8											30.69	N	N			Y	Y	Y	N	N	N	N	2020/12/17	2020/12/18	1	2020/12/25	3	3	3	3	2	2	2	2	2020/12/18	2020/12/20
353	Mild	2	38	Male	None	New Zealand	N	2020/12/7	10	ENT	2020/12/17	2020/12/22	5											27.32	N	N			Y	Y	Y	N	N	N	N	2020/12/17	2020/12/18	1	2020/12/25	3	3	2	3	2	2	2	2	2020/12/18	2020/12/20
354	Mild	1	41	Female	Athma	Japan	Y	2020/12/8	9	ENT	2020/12/17	2020/12/20	3											20.03	N	N			Y	Y	N	N	N	N	N	2020/12/17	2020/12/18	1	2020/12/25	3	3	2	3	1	1	1	1	2020/12/18	2020/12/20
356	Moderate	3	86	Female	HTN, Stroke, Pneumonia, SAH	Japan	N	2020/12/14	4	ENT	2020/12/18	2020/12/30	12	2020/12/18							2020/12/22				N	N			Y	Y	Y	Y	N	N	N	2020/12/18	2020/12/19	1	2020/12/25	4	4	5	5	3	3	3	3	2020/12/18	2020/12/21
357	Moderate	3	43	Female	None	Japan	N	2020/12/17	2	ENT	2020/12/19	2020/12/28	9	2020/12/22							2020/12/26			34.91	N	N			N	Y	Y	N	N	N	N	2020/12/19	2020/12/20	1	2020/12/27	3	4	4	4	2	3	3	3	2020/12/20	2020/12/22
358	Moderate	3	54	Female	Brest Ca	Japan	N	2020/12/12	8	ENT	2020/12/20	2020/12/27	7	2020/12/22							2020/12/26			32.1	N	N			Y	Y	Y	Y	N	N	N	2020/12/20	2020/12/21	1	2020/12/28	3	4	4	4	2	3	3	3	2020/12/21	2020/12/23
359	Moderate	3	41	Male	None	Japan	Y	2020/12/11	9	ENT	2020/12/20	2021/1/4	15	2020/12/20							2020/12/26			31.49	N	N			Y	Y	Y	Y	N	N	N	2020/12/20	2020/12/21	1	2020/12/28	4	4	4	4	3	3	3	3	2020/12/21	2020/12/23
360	Moderate	3	86	Female	Athma	Japan	Y	2020/12/20	1	ENT	2020/12/21	2020/12/22	1	2020/12/21							2020/12/27			27.13	N	N			Y	Y	Y	Y	N	N	N	2020/12/21	2020/12/22	1	2020/12/29	4	4	4	4	3	3	3	3	2020/12/22	2020/12/24
361	Mild	2	84	Female	HTN, HL	Japan	N	2020/12/9	12	ENT	2020/12/21	2020/12/25	4												N	N			Y	Y	N	N	N	N	N	2020/12/22	2020/12/24	2	2020/12/29	3	3	2	3	2	2	2	2	2020/12/22	2020/12/24
362	Moderate	3	80	Male	HTN, DM, ASO	Japan	Y	2020/12/14	7	ENT	2020/12/21	2020/12/28	7	2020/12/21							2020/12/23			24.81	N	N			N	Y	Y	Y	N	N	N	2020/12/22	2020/12/24	2	2020/12/29	4	4	4	4	3	3	3	3	2020/12/22	2020/12/24
363	Moderate	3	87	Male	Dimentia	Japan	N	2020/12/21	0	ENT	2020/12/21	2020/12/31	10	2020/12/21							2020/12/22				N	N			N	N	N	Y	N	N	N	2020/12/21	2020/12/22	1	2020/12/29	4	3	3	4	3	2	2	3	2020/12/22	2020/12/24
364	Moderate	3	49	Male	HL, ALD	Japan	Y	2020/12/18	4	ENT	2020/12/22	2021/1/7	16	2020/12/26							2021/1/3			23.2	N	N			Y	Y	N	N	N	N	N	2020/12/22	2020/12/23	1	2020/12/30	3	3	4	4	2	2	3	3	2020/12/23	2020/12/25
365	Moderate	3	50	Male	IgAN, RTx	Japan	Y	2020/12/14	8	ENT	2020/12/22	2021/1/28	37	2020/12/22	2020/12/23						2021/1/20			28.09	N	N			Y	Y	Y	Y	N	N	N	2020/12/22	2020/12/23	1	2020/12/30	4	4	5	5	3	3	3	3	2020/12/23	2020/12/25
366	Moderate	3	53	Male	None	Japan	Y	2020/12/13	9	ENT	2020/12/22	2020/12/26	4	2020/12/22							2020/12/23			26.37	N	N			Y	Y	Y	Y	N	N	N	2020/12/22	2020/12/23	1	2020/12/30	4	3	2	4	3	2	2	3	2020/12/23	2020/12/25
367	Moderate	3	38	Male	None	Japan	Y	2020/12/15	7	ENT	2020/12/22	2020/12/28	6	2020/12/23							2020/12/28			28.89	N	N			Y	Y	Y	Y	N	N	N	2020/12/22	2020/12/23	1	2020/12/30	3	3	4	4	2	2	3	3	2020/12/23	2020/12/25
368	Mild	1	49	Male	Tb, Empyema	Japan	N	2020/12/22	1	ENT	2020/12/23	2021/1/7	15											25.68	N	N			Y	Y	N	N	N	N	Y	2020/12/23	2020/12/24	1	2020/12/31	3	3	3	3	1	1	1	1	2020/12/24	2020/12/28
369	Moderate	3	38	Male	DM	Japan	Y	2020/12/19	4	ENT	2020/12/23	2020/12/30	7	2020/12/23							2020/12/28			28.46	N	N			Y	Y	Y	Y	N	N	N	2020/12/23	2020/12/24	1	2020/12/31	4	4	4	4	3	3	3	3	2020/12/24	2020/12/26
370	Mild	1	65	Female	DM, HL, Athma	Japan	N	2020/12/22	2	ENT	2020/12/24	2021/1/1	8											24.79	N	N			Y	Y	N	N	N	N	N	2020/12/24	2020/12/25	1	2021/1/1	3	3	3	3	1	1	1	1	2020/12/25	2020/12/27
371	Severe	4	80	Male	DM, HT	Japan	Y	2020/12/18	6	ENT	2020/12/24	2021/2/4	42	2020/12/24	2020/12/24	2020/12/24			2021/1/2					29.72	N	N			Y	Y	Y	Y	Y	N	Y	2020/12/24	2020/12/24	0	2020/12/31	5	5	6	6	3	4	4	4	2020/12/24	2020/12/26
372	Moderate	3	50	Male	None	Japan	Y	2020/12/15	9	ENT	2020/12/24	2021/1/13	20	2020/12/24							2020/12/29			19.76	N	N			Y	Y	Y	Y	N	Y	N	2020/12/24	2020/12/25	1	2021/1/1	4	4	3	4	3	3	2	3	2020/12/25	2020/12/27
373	Mild	1	45	Male	SAS	Japan	N	2020/12/20	4	ENT	2020/12/24	2021/1/2	9											40.13	N	N			Y	Y	N	N	N	N	N	2020/12/24	2020/12/25	1	2021/1/1	3	3	3	3	1	1	1	1	2020/12/25	2020/12/27
374	Mild	1	31	Male	None	Japan	N	2020/12/18	6	ENT	2020/12/24	2021/1/7	14											20.76	N	N	Y		Y	Y	N	N	N	N	N	2020/12/24	2020/12/25	1	2021/1/1	3	3	3	3	1	1	1	1	2020/12/25	2020/12/27
375	Mild	1	29	Female	None	Japan	N	2020/12/24	0	ENT	2020/12/24	2021/1/7	14												N	N	Y		Y	N	N	N	N	N	N	2020/12/24	2020/12/25	1	2021/1/1	3	3	3	3	1	1	1	1	2020/12/25	2020/12/27
376	Moderate	3	52	Male	None	Japan	Y	2020/12/18	7	ENT	2020/12/25	2021/1/6	12	2020/12/25							2020/12/27			21.53	N	N	N		Y	Y	Y	N	N	N	N	2020/12/25	2020/12/26	1	2021/1/2	4	4	4	4	3	3	3	3	2020/12/26	2020/12/28
377	Mild	1	67	Male	Shizo	Japan	N	2020/12/22	3	ENT	2020/12/25	2021/1/1	7											24.07	N	N			Y	Y	N	N	N	N	N	2020/12/25	2020/12/26	1	2021/1/2	3	3	3	3	1	1	1	1	2020/12/26	2020/12/28
378	Mild	1	28	Female	None	Japan	N	2020/12/17	8	ENT	2020/12/25	2020/12/28	3											19.1	N	N	Y?		N	N	N	N	N	N	N	2020/12/25	2020/12/26	1	2021/1/2	3	3	3	3	1	1	1	1	2020/12/26	2020/12/28
379	Mild	1	33	Male	None	Indian	N	2020/12/21	4	ENT	2020/12/25	2021/1/1	7											28.27	N	N	N		Y	Y	N	N	N	N	N	2020/12/25	2020/12/26	1	2021/1/2	3	3	3	3	1	1	1	1	2020/12/26	2020/12/28
380	Mild	2	71	Female	None	Japan	N	2020/12/20	6	ENT	2020/12/26	2021/1/8	13											20.38	N	N	N		Y	Y	Y	N	N	N	N	2020/12/26	2020/12/27	1	2021/1/3	3	3	3	3	2	2	2	2	2020/12/27	2020/12/29
381	Moderate	3	60	Female	HL	Japan	N	2020/12/18	9	ENT	2020/12/27	2020/12/31	4	2020/12/27							2020/12/30				N	N	N		Y	Y	Y	Y	N	N	N	2020/12/27	2020/12/28	1	2021/1/4	4	4	2	4	3	3	2	3	2020/12/28	2020/12/30
382	Mild	2	26	Male	Athma	Japan	N	2020/12/24	3	ENT	2020/12/27	2021/1/2	6											17.71	N	N	N		Y	Y	Y	N	N	N	N	2020/12/27	2020/12/28	1	2021/1/4	3	3	3	3	2	2	2	2	2020/12/28	2020/12/30
383	Moderate	3	50	Male	HTN, HL	Japan	Y	2020/12/18	9	ENT	2020/12/27	2021/1/12	16	2020/12/27	2020/12/27						2021/1/3			26.09	N	N	N		Y	Y	Y	Y	N	N	N	2020/12/27	2020/12/28	1	2021/1/4	4	4	4	4	3	3	3	3	2020/12/28	2020/12/30
384	Moderate	3	72	Female	ASO	Japan	Y	2020/12/19	9	ENT	2020/12/28	2021/1/11	14	2020/12/28							2021/1/5			19.68	N	N	N		Y	Y	Y	Y	N	N	N	2020/12/28	2020/12/29	1	2021/1/5	4	4	4	4	3	3	3	3	2020/12/29	2020/12/31
385	Moderate	3	57	Male	None	Japan	N	2020/12/20	8	ENT	2020/12/28	2021/1/4	7	2020/12/28							2021/1/1			26.47	N	N	N		Y	Y	Y	Y	N	N	N	2020/12/28	2020/12/29	1	2021/1/5	4	4	4	4	3	3	3	3	2020/12/29	2020/12/31
386	Mild	1	23	Male	None	Japan	Y	2020/12/24	4	ENT	2020/12/28	2021/1/3	6											18.7	N	N	N		N	N	N	N	N	N	N	2020/12/28	2020/12/29	1	2021/1/5	3	3	3	3	1	1	1	1	2020/12/29	2020/12/31
387	Mild	1	43	Male	Athma	Japan	N	2020/12/18	10	ENT	2020/12/28	2021/1/2	5											24.6	N	N	N		Y	Y	N	N	N	N	N	2020/12/28	2020/12/29	1	2021/1/5	3	3	3	3	1	1	1	1	2020/12/29	2020/12/31
388	Mild	2	72	Female	DM	Japan	N	2020/12/27	2	ENT	2020/12/29	2021/1/6	8											18,77	N	N	N		N	Y	Y	N	N	N	N	2020/12/29	2020/12/30	1	2021/1/6	3	3	3	3	2	2	2	2	2020/12/30	2021/1/1
390	Mild	2	63	Male	HTN, CKD, DM	Japan	N	2020/12/25	4	ENT	2020/12/29	2021/1/5	7											25.91	N	N	N		Y	Y	Y	N	N	N	N	2020/12/29	2020/12/30	1	2021/1/6	3	3	3	3	2	2	2	2	2020/12/30	2021/1/1
391	Mild	1	38	Female	headache	Japan	N	2020/12/21	8	ENT	2020/12/29	2021/1/3	5											19.92	N	N	N		Y	N	N	N	N	N	N	2020/12/29	2020/12/30	1	2021/1/6	3	3	3	3	2	2	2	2	2020/12/30	2021/1/1
392	Moderate	3	50	Male	DM, HL	Japan	Y	2020/12/21	8	ENT	2020/12/29	2021/1/9	11	2020/12/29	2020/12/29						2021/1/6			30.23	N	N	N		Y	Y	Y	Y	N	N	N	2020/12/29	2020/12/30	1	2021/1/6	4	4	5	5	3	3	3	3	2020/12/30	2021/1/1
393	Mild	1	84	Female	HTN, HL, AS	Japan	N	2020/12/27	2	ENT	2020/12/29	2021/1/8	10											24.34	N	N	N		Y	Y	N	N	N	N	N	2020/12/29	2020/12/30	1	2021/1/6	3	3	3	3	1	1	1	1	2020/12/30	2021/1/1
394	Moderate	3	74	Female	Athma, COPD	Japan	Y	2020/12/20	10	ENT	2020/12/30	2021/1/7	8	2020/12/30							2021/1/3			21.85	N	N	N		Y	Y	Y	Y	N	N	N	2020/12/30	2020/12/31	1	2021/1/7	4	4	4	4	3	3	3	3	2020/12/31	2021/1/2
395	Mild	1	36	Female	None	Japan	N	2020/12/24	6	ENT	2020/12/30	2021/1/12	13											23.21	N	N	Y		N	N	N	N	N	N	N	2020/12/30	2020/12/31	1	2021/1/7	3	3	3	3	1	1	1	1	2020/12/31	2021/1/2
396	Mild	1	32	Female	None	Japan	N	2020/12/27	3	ENT	2020/12/30	2021/1/7	8											22.57	N	N	N		Y	Y	N	N	N	N	N	2020/12/30	2020/12/31	1	2021/1/7	3	3	3	3	1	1	1	1	2020/12/31	2021/1/2
397	Moderate	3	86	Female	None	Japan	N	2020/12/30	0	ENT	2020/12/30	2021/1/14	15	2020/12/31							2021/1/2			24.22	N	N			N	N	N	N	N	N	N	2020/12/30	2020/12/31	1	2021/1/7	3	3	4	4	1	1	3	3	2020/12/31	2021/1/2
398	Moderate	3	62	Male	Stroke, HTN, DM	Japan	Y	2020/12/23	8	ENT	2020/12/31	2021/1/9	9	2020/12/31							2021/1/6			24.4	N	N	N		Y	Y	Y	Y	N	N	N	2020/12/31	2021/1/1	1	2021/1/8	4	4	4	4	3	3	3	3	2021/1/1	2021/1/3
399	Moderate	3	51	Male	HTN, DM	Japan	N	2020/12/23	8	ENT	2020/12/31	2021/1/15	15	2020/12/31	2020/12/31						2021/1/10			26.55	N	N	N		Y	Y	Y	Y	N	Y	N	2020/12/31	2021/1/1	1	2021/1/8	5	5	5	5	3	3	3	3	2021/1/1	2021/1/3
400	Mild	1	58	Female	HTN	Japan	N	2020/12/26	5	ENT	2020/12/31	2021/1/5	5											18.16	N	N	N		Y	Y	N	N	N	N	N	2020/12/31	2021/1/1	1	2021/1/8	3	3	3	3	1	1	1	1	2021/1/1	2021/1/3
401	Mild	1	30	Female	Pregnancy	Japan	N	2020/12/30	2	ENT	2021/1/1	2021/1/9	8											25.01	N	N	N		N	Y	N	N	N	N	N	2021/1/1	2021/1/1	0	2021/1/8	3	3	3	3	1	1	1	1	2021/1/1	2021/1/3
402	Mild	2	73	Female	HL	Japan	N	2020/12/24	8	ENT	2021/1/1	2021/1/7	6											24.48	N	N	N		Y	Y	Y	N	N	N	Y	2021/1/1	2021/1/2	1	2021/1/9	3	3	3	3	2	2	2	2	2021/1/2	2021/1/4
403	Mild	1	49	Male	AP	Japan	N	2020/12/30	2	ENT	2021/1/1	2021/1/18	17											21.36	N	N	N		Y	N	N	N	N	N	N	2021/1/1	2021/1/2	1	2021/1/9	3	3	3	3	1	1	1	1	2021/1/2	2021/1/4
404	Moderate	3	53	Male	CPA	Japan	Y	2020/12/26	6	ENT	2021/1/1	2021/1/8	7	2021/1/1							2021/1/6			35.66	N	N	N		Y	Y	Y	Y	N	N	N	2021/1/1	2021/1/2	1	2021/1/9	4	4	4	4	3	3	3	3	2021/1/2	2021/1/4
406	Mild	2	53	Male	Athma	Japan	Y	2020/12/25	8	ENT	2021/1/2	2021/1/8	6											26.78	N	N	N		Y	Y	Y	N	N	N	N	2021/1/2	2021/1/3	1	2021/1/10	3	3	3	3	2	2	2	2	2021/1/3	2021/1/5
407	Mild	2	43	Male	None	Japan	N	2020/12/29	5	ENT	2021/1/3	2021/1/10	7											29.93	N	N	N		Y	Y	Y	N	N	N	N	2021/1/3	2021/1/4	1	2021/1/11	3	3	3	3	2	2	2	2	2021/1/4	2021/1/6
409	Moderate	3	47	Male	DM	Japan	N	2020/12/29	5	ENT	2021/1/3	2021/1/16	13	2021/1/5							2021/1/9			35.09	N	N	N		Y	Y	N	N	N	N	N	2021/1/3	2021/1/4	1	2021/1/11	3	3	4	4	1	3	3	3	2021/1/4	2021/1/7
410	Mild	1	49	Male	DM, HL	Japan	Y	2020/12/30	4	ENT	2021/1/3	2021/1/9	6											28.19	N	N	N		Y	Y	N	N	N	N	N	2021/1/3	2021/1/4	1	2021/1/11	3	3	3	3	1	1	1	1	2021/1/4	2021/1/7
411	Moderate	3	56	Male	HL	Japan	N	2020/12/28	6	ENT	2021/1/3	2021/1/9	6	2021/1/9							2021/1/15			24.88	N	N	N		Y	Y	N	N	N	N	N	2021/1/3	2021/1/4	1	2021/1/11	3	4	4	4	1	3	3	3	2021/1/4	2021/1/7
412	Moderate	3	53	Male	None	Japan	N	2020/12/22	13	ENT	2021/1/4	2021/1/12	8	2021/1/4							2021/1/5			23.14	N	N	N		Y	Y	Y	Y	N	N	N	2021/1/4	2021/1/4	0	2021/1/11	4	4	3	4	3	3	2	3	2021/1/4	2021/1/7
413	Mild	2	91	Female	GIST, Dimentia	Japan	N	2021/1/3	1	ENT	2021/1/4	2021/1/16	12											16.82	N	N	N		N	N	Y	Y	N	N	N	2021/1/4	2021/1/5	1	2021/1/12	3	3	3	3	2	2	2	2	2021/1/5	2021/1/7
414	Mild	1	40	Female	Behcet	Japan	N	2021/1/3	1	ENT	2021/1/4	2021/1/11	7											18.38	N	N	N		Y	Y	Y	N	N	N	N	2021/1/4	2021/1/5	1	2021/1/12	3	3	3	3	1	1	1	1	2021/1/5	2021/1/7
415	Mild	1	63	Male	HTN	Japan	Y	2020/12/31	5	ENT	2021/1/5	2021/1/18	13											30.12	N	N	N		Y	Y	N	N	N	N	N	2021/1/5	2021/1/6	1	2021/1/13	3	3	3	3	1	1	1	1	2021/1/6	2021/1/8
416	Mild	1	62	Female	Thyroid Ca	Japan	N	2020/12/27	9	ENT	2021/1/5	2021/1/9	4											19.54	N	N	N		Y	Y	N	N	N	N	N	2021/1/5	2021/1/6	1	2021/1/13	3	3	2	3	1	1	1	1	2021/1/6	2021/1/8
417	Moderate	3	27	Male	Athma	Japan	N	2020/12/29	8	ENT	2021/1/6	2021/1/11	5	2021/1/6							2021/1/9			22.92	N	N	N		Y	Y	Y	Y	N	N	Y	2021/1/6	2021/1/6	0	2021/1/13	4	4	2	4	3	3	2	3	2021/1/6	2021/1/9
418	Severe	4	76	Female	None	Japan	N	2020/12/26	11	Death	2021/1/6	2021/2/8	33	2021/1/6	2021/1/6	2021/1/6			NA					24	N	N	N		Y	Y	Y	Y	Y	Y	N	2021/1/6	2021/1/6	0	2021/1/13	6	6	6	8	4	4	4	4	2021/1/6	2021/1/9
419	Mild	2	61	Female	HL, HTN	Japan	Y	2021/1/6	0	ENT	2021/1/6	2021/1/10	4											30.42	N	N	N		N	N	N	N	N	N	N	2021/1/6	2021/1/7	1	2021/1/14	3	3	2	3	2	2	2	2	2021/1/7	2021/1/9
420	Moderate	3	67	Male	None	Japan	N	2021/1/5	1	ENT	2021/1/6	2021/1/24	18								2021/1/8			21.98	N	N	N		Y	Y	Y	Y	N	N	N	2021/1/6	2021/1/7	1	2021/1/14	4	4	4	4	3	3	3	3	2021/1/7	2021/1/9
421	Mild	1	82	Male	Renal Ca, HTN, AS	Japan	Y	2021/1/6	1	ENT	2021/1/7	2021/1/20	13											22.73	N	N	N		N	N	N	N	N	N	N	2021/1/7	2021/1/8	1	2021/1/15	3	3	3	3	1	1	1	1	2021/1/8	2021/1/10
422	Moderate	3	48	Male	DM, HL, TIA	Japan	N	2020/12/31	7	ENT	2021/1/7	2021/1/14	7	2021/1/7							2021/1/12			35.51	N	N	N		Y	Y	Y	Y	N	N	Y	2021/1/7	2021/1/8	1	2021/1/15	4	4	3	4	3	3	2	3	2021/1/8	2021/1/10
423	Mild	1	29	Male	None	Japan	N	2021/1/6	1	ENT	2021/1/7	2021/1/17	10											25.31	N	N	Y		N	N	N	N	N	N	N	2021/1/7	2021/1/8	1	2021/1/15	3	3	3	3	1	1	1	1	2021/1/8	2021/1/10
424	Mild	1	42	Female	Athma	Japan	Y	2021/1/1	6	ENT	2021/1/7	2021/1/14	7											31.65	N	N	N		Y	Y	N	N	N	N	N	2021/1/7	2021/1/8	1	2021/1/15	3	3	2	2	1	1	1	1	2021/1/8	2021/1/10
425	Moderate	3	79	Female	HTN	Japan	N	2021/1/7	0	ENT	2021/1/7	2021/2/16	40	2021/1/7							2021/1/11				N	N	N		N	N	Y	Y	N	N	Y	2021/1/17	2021/1/8	(9)	2021/1/15	4	4	3	4	3	3	2	3	2021/1/8	2021/1/10
426	Mild	1	27	Female	WPW	Japan	Y	2021/1/3	5	ENT	2021/1/8	2021/1/13	5											20.85	N	N	N		Y	Y	N	N	N	N	N	2021/1/8	2021/1/9	1	2021/1/15	3	3	2	3	1	1	1	1	2021/1/8	2021/1/11
427	Mild	1	73	Male	AS, Stanford B	Japan	N	2021/1/5	3	ENT	2021/1/8	2021/1/15	7											25.58	N	N	N		Y	N	N	N	N	N	N	2021/1/8	2021/1/9	1	2021/1/16	3	3	3	3	1	1	1	1	2021/1/9	2021/1/11
429	Mild	1	36	Male	Athma	Japan	Y	2021/1/3	5	ENT	2021/1/8	2021/1/12	4											23.5	N	N	N		Y	Y	N	N	N	N	N	2021/1/8	2021/1/9	1	2021/1/16	3	3	2	3	1	1	1	1	2021/1/9	2021/1/11
430	Mild	1	35	Female	Pregnancy	Japan	N	2021/1/6	2	ENT	2021/1/8	2021/1/14	6											25.39	N	N	N		N	N	N	N	N	N	N	2021/1/8	2021/1/9	1	2021/1/16	3	3	2	3	1	1	1	1	2021/1/9	2021/1/11
431	Moderate	3	60	Female	Athma, HL	Japan	N	2021/1/3	5	ENT	2021/1/8	2021/1/31	23	2021/1/14							2021/1/26			23.69	N	N	N		Y	Y	N	N	N	N	N	2021/1/8	2021/1/9	1	2021/1/16	3	3	4	3	1	1	1	1	2021/1/9	2021/1/11
432	Mild	1	27	Female	Pregnancy, Hashimoto	Japan	N	2021/1/4	4	ENT	2021/1/8	2021/1/15	7											20.22	N	N	N		N	N	N	N	N	N	N	2021/1/8	2021/1/9	1	2021/1/16	3	3	3	3	1	1	1	1	2021/1/9	2021/1/11
433	Severe	3	83	Male	Stroke	Japan	Y	2021/1/3	6	Death	2021/1/9	2021/2/3	25	2021/1/9	2021/1/9						2021/2/3				N	N	N		Y	Y	Y	Y	N	N	N	2021/1/9	2021/1/10	1	2021/1/17	5	5	5	8	3	3	3	3	2021/1/10	2021/1/12
434	Mild	1	68	Male	HTN, HL	Japan	Y	2021/1/5	4	ENT	2021/1/9	2021/1/16	7											26.54	N	N	N		Y	N	N	N	N	N	N	2021/1/9	2021/1/10	1	2021/1/17	3	3	3	3	1	1	1	1	2021/1/10	2021/1/12
435	Mild	1	51	Male	Obese	Japan	Y	2021/1/2	7	ENT	2021/1/9	2021/1/14	5											26.52	N	N	N		Y	Y	Y	N	N	N	N	2021/1/9	2021/1/10	1	2021/1/17	3	3	2	3	1	1	1	1	2021/1/10	2021/1/12
436	Moderate	3	46	Male	Af, HL	Japan	Y	2021/1/1	8	ENT	2021/1/9	2021/1/18	9	2021/1/9							2021/1/15			30.86	N	N	N		Y	Y	Y	Y	N	N	N	2021/1/9	2021/1/10	1	2021/1/17	4	4	4	4	3	3	3	3	2021/1/10	2021/1/12
437	Severe	4	72	Female	None	Japan	N	2021/1/2	8	Death	2021/1/10	2021/4/8	88	2021/1/10	2021/1/10	2021/1/13			NA					29.97	N	N	N		Y	Y	Y	Y	N	Y	N	2021/1/10	2021/1/10	0	2021/1/17	5	5	6	8	3	3	4	4	2021/1/10	2021/1/13
438	Mild	1	46	Male	None	Japan	N	2021/1/5	5	ENT	2021/1/10	2021/1/15	5												N	N	N		Y	Y	N	N	N	N	N	2021/1/10	2021/1/11	1	2021/1/18	3	3	2	3	1	1	1	1	2021/1/11	2021/1/13
439	Moderate	3	50	Male	None	Japan	N	2021/1/4	7	ENT	2021/1/11	2021/1/16	5	2021/1/11							2021/1/12			22.74	N	N	N		Y	Y	Y	N	N	N	N	2021/1/11	2021/1/12	1	2021/1/19	4	4	2	4	3	3	2	3	2021/1/12	2021/1/14
440	Mild	1	48	Male	Depression	Japan	N	2021/1/4	8	ENT	2021/1/12	2021/1/16	4											26.37	N	N	N		N	N	N	N	N	N	N	2021/1/12	2021/1/13	1	2021/1/20	3	3	2	3	2	2	2	2	2021/1/13	2021/1/15
441	Mild	2	61	Male	ALD, Prostate Ca	Japan	Y	2021/1/4	8	ENT	2021/1/12	2021/1/18	6												N	N	N		Y	Y	Y	N	N	N	N	2021/1/12	2021/1/13	1	2021/1/20	3	3	2	3	2	2	2	2	2021/1/13	2021/1/15
442	Moderate	3	70	Male	Eophageal Ca	Japan	Y	2021/1/1	11	ENT	2021/1/12	2021/1/24	12	2021/1/12							2021/1/19			21.07	N	N	N		Y	Y	Y	Y	N	N	N	2021/1/12	2021/1/13	1	2021/1/20	4	4	4	4	3	3	2	3	2021/1/13	2021/1/15
444	Moderate	3	82	Female	HTN, Colon Ca	Japan	N	2021/1/7	6	ENT	2021/1/13	2021/2/9	27	2021/1/13	2021/1/14						2021/2/9			21	N	N	N		Y	Y	Y	Y	N	N	N	2021/1/13	2021/1/14	1	2021/1/21	5	5	5	5	3	3	3	3	2021/1/14	2021/1/16
445	Moderate	3	51	Male	None	Japan	N	2021/1/9	4	ENT	2021/1/13	2021/1/22	9	2021/1/13							2021/1/20			19.48	N	N	N		Y	Y	Y	Y	N	N	N	2021/1/13	2021/1/14	1	2021/1/21	4	4	4	4	3	3	3	3	2021/1/14	2021/1/16
446	Moderate	3	86	Male	Lung Ca	Japan	Y	2021/1/6	7	ENT	2021/1/13	2021/1/21	8	2021/1/13							2021/1/20			18.42	N	N	N		Y	Y	N	N	N	N	N	2021/1/13	2021/1/14	1	2021/1/21	4	4	4	4	3	3	3	3	2021/1/14	2021/1/16
447	Mild	1	79	Female	Dimentia, HL	Japan	N	2021/1/9	4	ENT	2021/1/13	2021/1/21	8											15.21	N	N	N		Y	Y	N	N	N	N	N	2021/1/13	2021/1/14	1	2021/1/21	3	3	3	3	1	1	1	1	2021/1/14	2021/1/16
448	Mild	2	70	Female		Japan	N	2021/1/5	8	ENT	2021/1/13	2021/1/23	10											16.79	N	N	N		Y	N	N	N	N	N	Y	2021/1/13	2021/1/14	1	2021/1/21	3	3	3	3	1	1	1	1	2021/1/14	2021/1/16
449	Mild	2	55	Male	DM	Japan	Y	2021/1/6	8	ENT	2021/1/14	2021/1/20	6											26.91	N	N	N		Y	Y	Y	N	N	N	N	2021/1/14	2021/1/15	1	2021/1/22	3	3	2	3	2	2	2	2	2021/1/15	2021/1/17
450	Mild	2	59	Male	Athma, DM, HL	Japan	N	2021/1/4	10	ENT	2021/1/14	2021/1/29	15											26.14	N	N	N		Y	Y	N	N	N	N	N	2021/1/14	2021/1/15	1	2021/1/22	3	3	3	3	2	2	2	2	2021/1/15	2021/1/17
451	Mild	1	22	Male	None	Japan	N	2021/1/9	5	ENT	2021/1/14	2021/1/20	6											38.18	N	N	Y		Y	Y	N	N	N	N	N	2021/1/14	2021/1/15	1	2021/1/22	3	3	2	3	1	1	1	1	2021/1/15	2021/1/17
453	Moderate	3	84	Male	Lung Ca	Japan	Y	2021/1/14	0	ENT	2021/1/14	2021/3/8	53	2021/1/14	2021/1/18						2021/3/8			21.72	N	N	N		Y	Y	Y	Y	N	N	Y	2021/1/14	2021/1/15	1	2021/1/22	4	4	5	5	3	3	3	3	2021/1/15	2021/1/17
454	Mild	1	34	Female	Pregnancy	Japan	N	2021/1/12	3	ENT	2021/1/15	2021/1/22	7											19.71	N	N	N		Y	Y	N	N	N	N	N	2021/1/15	2021/1/16	1	2021/1/23	3	3	3	3	1	1	1	1	2021/1/16	2021/1/18
455	Moderate	3	52	Male	HIV, HL	Japan	Y	2021/1/11	4	ENT	2021/1/15	2021/1/21	6	2021/1/15							2021/1/17			24.37	N	N	N		Y	Y	Y	Y	N	N	N	2021/1/15	2021/1/16	1	2021/1/23	4	4	3	4	3	3	2	3	2021/1/16	2021/1/18
456	Moderate	3	68	Female	DM, HTN	Japan	N	2021/1/11	4	ENT	2021/1/15	2021/2/2	18	2021/1/15							2021/1/18			24.54	N	N	N		Y	Y	Y	Y	N	N	N	2021/1/15	2021/1/16	1	2021/1/23	4	4	4	4	3	3	3	3	2021/1/16	2021/1/18
457	Severe	3	82	Female	HL, HTN	Japan	N	2021/1/15	0	Death	2021/1/15	2021/1/31	16	2021/1/15	2021/1/27						2021/1/31			22.39	N	N	N		Y	Y	Y	Y	N	N	N	2021/1/15	2021/1/16	1	2021/1/23	4	4	4	8	3	3	3	3	2021/1/16	2021/1/18
458	Moderate	3	46	Male	DM, HTN, Gout	Japan	N	2021/1/11	5	ENT	2021/1/16	2021/1/28	12	2021/1/16	2021/1/16						2021/1/27			34.42	N	N	N		Y	Y	Y	Y	N	N	N	2021/1/16	2021/1/17	1	2021/1/24	5	5	5	5	3	3	3	3	2021/1/17	2021/1/19
459	Moderate	3	60	Male	DM, HTN	Japan	N	2021/1/8	8	ENT	2021/1/16	2021/1/22	6	2021/1/18							2021/1/19			24.54	N	N	N		Y	Y	N	N	N	N	N	2021/1/16	2021/1/17	1	2021/1/24	3	3	4	4	1	1	3	3	2021/1/17	2021/1/19
460	Moderate	3	72	Male	None	Japan	N	2021/1/14	2	ENT	2021/1/16	2021/1/28	12	2021/1/16							2021/1/23			22.21	N	N	N		Y	Y	Y	Y	N	N	Y	2021/1/16	2021/1/17	1	2021/1/24	4	4	4	4	3	3	3	3	2021/1/17	2021/1/19
461	Mild	1	30	Male	HIV	Japan	N	2021/1/14	4	ENT	2021/1/18	2021/1/19	1											26.89	N	N	N		Y	Y	N	N	N	N	N	2021/1/18	2021/1/19	1	2021/1/26	3	3	2	3	1	1	1	1	2021/1/19	NT
462	Moderate	3	83	Male	HTN, HL	Japan	N	2021/1/13	5	ENT	2021/1/18	2021/2/5	18	2021/1/18							2021/1/29			21.74	N	N	N		Y	Y	Y	Y	N	N	N	2021/1/18	2021/1/19	1	2021/1/26	4	4	5	5	3	3	3	3	2021/1/19	2021/1/21
463	Moderate	3	70	Female	OMI	Japan	Y	2021/1/10	8	ENT	2021/1/18	2021/1/29	11	2021/1/23							2021/1/24			23.46	N	N	N		Y	Y	N	N	N	N	Y	2021/1/18	2021/1/19	1	2021/1/26	3	3	4	4	1	1	1	1	2021/1/19	2021/1/21
464	Mild	1	68	Female	RA	Japan	N	2021/1/9	9	ENT	2021/1/18	2021/1/22	4											22.74	N	N	N		Y	Y	N	N	N	N	N	2021/1/18	2021/1/19	1	2021/1/26	3	3	2	3	1	1	1	1	2021/1/19	2021/1/21
465	Severe	3	82	Male	HTN, SAH	Japan	Y	2021/1/9	9	DEATH	2021/1/18	2021/1/31	13	2021/1/18	2021/1/18						2021/1/31			29.97	N	N	N		Y	Y	Y	Y	N	N	Y	2021/1/18	2021/1/19	1	2021/1/26	5	5	5	8	3	3	3	3	2021/1/19	2021/1/21
466	Moderate	3	71	Female	vertigo	Japan	N	2021/1/15	4	ENT	2021/1/19	2021/1/31	12	2021/1/19							2021/1/27			22,05	N	N	N		Y	Y	Y	Y	N	N	N	2021/1/19	2021/1/20	1	2021/1/27	4	4	4	4	3	3	3	3	2021/1/20	2021/1/21
467	Mild	1	46	Female	None	Japan	N	2021/1/10	9	ENT	2021/1/19	2021/1/21	2											16.03	N	N	N		Y	Y	N	N	N	N	N	2021/1/19	2021/1/20	1	2021/1/27	3	3	2	3	1	1	1	1	2021/1/20	2021/1/21
468	Mild	2	68	Female	RA, HTN, HL	Japan	N	2021/1/6	14	ENT	2021/1/20	2021/1/26	6											19.57	N	N	N		Y	Y	Y	N	N	N	N	2021/1/20	2021/1/21	1	2021/1/28	3	3	2	3	2	2	2	2	2021/1/21	2021/1/23
469	Mild	1	66	Female	HTN	Japan	N	2021/1/17	3	ENT	2021/1/20	2021/1/21	1											26.13	N	N	N		Y	Y	N	N	N	N	N	2021/1/20	2021/1/21	1	2021/1/28	3	3	3	3	1	1	1	1	2021/1/21	2021/1/23
470	Mild	2	55	Male	None	Japan	N	2021/1/10	10	ENT	2021/1/20	2021/1/29	9											25.26	N	N	N		Y	Y	Y	N	N	N	N	2021/1/20	2021/1/21	1	2021/1/28	3	3	3	3	2	2	2	2	2021/1/21	2021/1/23
471	Moderate	3	87	Female	HTN	Japan	Y	2021/1/12	8	ENT	2021/1/20	2021/2/6	17	2021/1/20							2021/2/4			18.93	N	N	N		Y	Y	Y	Y	N	N	N	2021/1/20	2021/1/21	1	2021/1/28	4	4	4	4	3	3	3	3	2021/1/21	2021/1/23
473	Mild	2	52	Male	HTN	Japan	N	2021/1/16	5	ENT	2021/1/21	2021/1/26	5											31.33	N	N	N		Y	Y	Y	N	N	N	N	2021/1/21	2021/1/22	1	2021/1/29	3	3	2	3	2	2	2	2	2021/1/22	2021/1/24
474	Moderate	3	85	Male	COPD	Japan	Y	2021/1/20	1	ENT	2021/1/21	2021/1/30	9	2021/1/21							2021/1/30			21.8	N	N	N		Y	Y	Y	Y	N	N	N	2021/1/21	2021/1/22	1	2021/1/29	4	4	4	4	3	3	3	3	2021/1/22	2021/1/24
475	Moderate	3	75	Male	None	Japan	N	2021/1/15	5	ENT	2021/1/20	2021/2/10	21	2021/1/20	2021/1/25						2021/2/10			23.55	N	N	N		Y	Y	Y	Y	N	N	N	2021/1/20	2021/1/21	1	2021/1/28	4	4	5	5	3	3	3	3	2021/1/21	2021/1/23
476	Mild	1	56	Female	Shizo	Japan	N	2021/1/10	11	ENT	2021/1/21	2021/1/25	4											26.98	N	N	N		Y	Y	N	N	N	N	N	2021/1/21	2021/1/22	1	2021/1/29	3	3	2	3	1	1	1	1	2021/1/22	2021/1/24
477	Mild	1	44	Male	None	Japan	N	2021/1/13	8	ENT	2021/1/21	2021/1/30	9											25.22	N	N	N		Y	Y	N	N	N	N	N	2021/1/21	2021/1/22	1	2021/1/29	3	3	3	3	1	1	1	1	2021/1/22	2021/1/24
478	Moderate	3	80	Male	DM	Japan	Y	2021/1/21	0	ENT	2021/1/21	2021/2/14	24	2021/1/21	2021/1/23						2021/2/14			29.4	N	N	N		Y	Y	Y	Y	N	N	Y	2021/1/21	2021/1/22	1	2021/1/29	4	4	5	5	3	3	3	3	2021/1/22	2021/1/24
479	Moderate	3	58	Female	HTN, HL	Japan	N	2021/1/18	3	ENT	2021/1/21	2021/1/31	10	2021/1/23							2021/1/27			32.28	N	N	N		Y	Y	N	N	N	N	N	2021/1/21	2021/1/22	1	2021/1/29	3	3	4	4	2	2	3	3	2021/1/22	2021/1/24
480	Moderate	3	82	Female	HTN	Japan	Y	2021/1/9	13	ENT	2021/1/22	2021/1/30	8	2021/1/22							2021/1/27			25.15	N	N	N		Y	Y	Y	Y	N	N	N	2021/1/22	2021/1/23	1	2021/1/30	4	4	4	4	3	3	3	3	2021/1/23	2021/1/25
481	Moderate	3	88	Female	HTN,	Japan	N	2021/1/17	5	ENT	2021/1/22	2021/2/8	17	2021/1/22	2021/1/25						2021/2/7			20.02	N	N	N		Y	Y	Y	Y	N	N	Y	2021/1/22	2021/1/23	1	2021/1/30	4	4	5	5	3	3	3	3	2021/1/23	2021/1/25
482	Severe	4	56	Male	None	Japan	Y	2021/1/16	6	ENT	2021/1/22	2021/3/3	40	2021/1/22	2021/1/22	2021/1/22			2021/2/5		2021/2/18			24.33	N	N	N		Y	Y	Y	Y	Y	N	N	2021/1/22	2021/1/22	0	2021/1/29	6	6	6	6	4	4	4	4	2021/1/22	2021/1/25
483	Mild	1	47	Male	None	Japan	Y	2021/1/22	0	ENT	2021/1/22	2021/2/1	10											21.06	N	N	N		Y	Y	N	N	N	N	N	2021/1/22	2021/1/23	1	2021/1/30	3	3	3	3	1	1	1	1	2021/1/23	2021/1/25
484	Mild	2	57	Female	None	Japan	N	2021/1/11	11	ENT	2021/1/22	2021/1/26	4											26.13	N	N	N		Y	Y	Y	N	N	N	N	2021/1/22	2021/1/23	1	2021/1/30	3	3	2	3	1	1	1	1	2021/1/23	2021/1/25
486	Mild	2	31	Female	Pregnancy	Japan	N	2021/1/18	5	ENT	2021/1/23	2021/1/28	5											30.32	N	N	N		Y	Y	Y	N	N	N	N	2021/1/23	2021/1/24	1	2021/1/31	3	3	2	3	2	2	2	2	2021/1/24	2021/1/26
487	Moderate	3	41	Male	Gout, HL	Japan	Y	2021/1/19	4	ENT	2021/1/23	2021/1/31	8	2021/1/26							2021/1/27			26.92	N	N	N		Y	Y	N	N	N	N	N	2021/1/23	2021/1/24	1	2021/1/31	3	3	4	4	2	2	3	3	2021/1/24	2021/1/26
488	Moderate	3	87	Female	HCV, Athma	Japan	N	2021/1/23	1	ENT	2021/1/24	2021/3/8	43	2021/1/24							2021/1/25				N	N	N		Y	Y	Y	Y	N	N	N	2021/1/24	2021/1/25	1	2021/2/1	4	4	3	4	3	3	2	3	2021/1/25	2021/1/27
489	Mild	2	52	Male	DM, HL	South Korea	Y	2021/1/21	4	ENT	2021/1/25	2021/2/1	7											31.38	N	N	N		Y	Y	Y	N	N	N	N	2021/1/25	2021/1/25	0	2021/2/1	3	3	3	3	1	1	1	1	2021/1/25	2021/1/28
490	Mild	1	50	Male	None	Japan	N	2021/1/17	9	ENT	2021/1/26	2021/2/9	14											21.66	N	N	N		Y	Y	N	N	N	N	N	2021/1/26	2021/1/26	0	2021/2/2	3	3	3	3	1	1	1	1	2021/1/26	2021/1/29
493	Mild	2	39	Male	None	Japan	N	2021/1/21	5	ENT	2021/1/26	2021/2/1	6											36.83	N	N	N		Y	Y	Y	N	N	N	N	2021/1/26	2021/1/27	1	2021/2/3	3	3	2	3	2	2	2	2	2021/1/27	2021/1/29
494	Moderate	3	80	Male	HTN	Japan	Y	2021/1/21	6	ENT	2021/1/27	2021/2/26	30	2021/1/27	2021/1/30						2021/2/19			24.85	N	N	N		Y	Y	Y	Y	N	N	N	2021/1/27	2021/1/27	0	2021/2/3	4	4	5	5	3	3	3	3	2021/1/27	2021/1/30
495	Mild	2	65	Male	OMI, HL	Japan	Y	2021/1/23	4	ENT	2021/1/27	2021/2/3	7											23.84	N	N	N		Y	Y	N	N	N	N	N	2021/1/27	2021/1/28	1	2021/2/4	3	3	3	3	2	2	2	2	2021/1/28	2021/1/30
496	Mild	2	87	Female	None	Japan	N	2021/1/22	5	ENT	2021/1/27	2021/2/5	9											19.34	N	N	N		Y	Y	N	N	N	N	N	2021/1/27	2021/1/28	1	2021/2/4	3	3	3	3	2	2	2	2	2021/1/28	2021/1/30
497	Mild	1	97	Female	None	Japan	N	2021/1/22	5	ENT	2021/1/27	2021/2/2	6											23.33	N	N	N		N	N	N	N	N	N	N	2021/1/27	2021/1/28	1	2021/2/4	3	3	2	3	1	1	1	1	2021/1/28	2021/1/30
498	Mild	1	71	Female	None	Japan	N	2021/1/19	8	ENT	2021/1/27	2021/1/30	3											19.79	N	N	N		Y	Y	N	N	N	N	N	2021/1/27	2021/1/28	1	2021/2/4	3	3	2	3	1	1	1	1	2021/1/28	2021/1/30
499	Moderate	3	85	Female	HTN, HL	Japan	N	2021/1/23	4	ENT	2021/1/27	2021/2/5	9	2021/1/27							2021/2/3				N	N	N		Y	Y	Y	Y	N	N	N	2021/1/27	2021/1/28	1	2021/2/4	4	4	4		3	3	3		2021/1/28	2021/1/30
501	Mild	2	50	Male	HIV	Japan	N	2021/1/23	5	ENT	2021/1/28	2021/2/7	10											31.84	N	N	N		Y	Y	Y	N	N	N	N	2021/1/28	2021/1/29	1	2021/2/5	3	3	3	3	2	2	2	2	2021/1/29	2021/1/31
502	Mild	2	50	Male	Athma	Japan	N	2021/1/20	8	ENT	2021/1/28	2021/1/30	2											27.87	N	N	N		Y	Y	Y	N	N	N	N	2021/1/28	2021/1/29	1	2021/2/5	3	3	2	3	2	2	2	2	2021/1/29	2021/1/31
503	Moderate	3	79	Female	Stroke	Japan	N	2021/1/22	6	ENT	2021/1/28	2021/2/4	7	2021/1/28										20.35	N	N	N		Y	Y	Y	Y	N	N	N	2021/1/28	2021/1/29	1	2021/2/5	4	4	4	4	3	3	3	3	2021/1/29	2021/1/31
505	Moderate	3	67	Female	None	Japan	N	2021/1/18	11	ENT	2021/1/29	2021/2/1	3	2021/1/29							2021/1/30			20.18	N	N	N		Y	Y	Y	N	N	N	N	2021/1/29	2021/1/30	1	2021/2/6	4	4	2	4	3	3	2	3	2021/1/30	2021/2/1
506	Moderate	3	75	Male	DM	Japan	Y	2021/1/28	1	ENT	2021/1/29	2021/3/11	41	2021/1/29	2021/1/29						2021/2/26			24.86	N	N	N		Y	Y	Y	Y	N	N	N	2021/1/29	2021/1/30	1	2021/2/6	5	5	5	5	3	3	3	3	2021/1/30	2021/2/1
507	Moderate	3	90	Female	AD, OST	Japan	N	2021/1/24	5	ENT	2021/1/29	2021/3/3	33	2021/1/30	2021/2/4						2021/2/11				N	N	N		Y	Y	Y	N	N	N	Y	2021/1/29	2021/1/30	1	2021/2/6	3	3	5	5	2	2	3	3	2021/1/30	2021/2/1
508	Mild	1	43	Male	Hereditary spherocytosis	Japan	N	2021/1/28	2	ENT	2021/1/30	2021/2/7	8											27.26	N	N	N		Y	Y	N	N	N	N	N	2021/1/30	2021/1/31	1	2021/2/7	3	3	3	3	1	1	1	1	2021/1/31	2021/2/2
509	Mild	1	30	Male	None	Japan	N	2021/1/27	3	ENT	2021/1/30	2021/2/6	7											22.31	N	N	N		Y	Y	N	N	N	N	N	2021/1/30	2021/1/31	1	2021/2/7	3	3	3	3	1	1	1	1	2021/1/31	2021/2/2
511	Mild	1	28	Male	None	Japan	N	2021/1/29	2	ENT	2021/1/31	2021/2/9	9											19.45	N	N	N		Y	Y	N	N	N	N	N	2021/1/31	2021/2/1	1	2021/2/8	3	3	3	3	1	1	1	1	2021/2/1	2021/2/3
512	Moderate	3	55	Male	Stroke, HL	Japan	Y	2021/1/22	10	ENT	2021/2/1	2021/2/12	11	2021/2/1							2021/2/9			23.61	N	N	N		Y	Y	Y	Y	N	N	N	2021/2/1	2021/2/2	1	2021/2/9	4	4	4	4	3	3	3	3	2021/2/2	2021/2/4
513	Severe	4	62	Male	HTN	Japan	N	2021/1/27	5	DEATH	2021/2/1	2021/4/19	77	2021/2/1	2021/2/4	2021/2/4	2021/2/10		2021/4/19		2021/4/19			27.64	N	N	N		Y	Y	Y	Y	N	N	N	2021/2/1	2021/2/2	1	2021/2/9	4	4	7	8	3	3	4	4	2021/2/2	2021/2/4
514	Moderate	3	86	Male	Af	Japan	N	2021/1/28	4	ENT	2021/2/1	2021/2/13	12	2021/2/7							2021/2/10			27.95	N	N	N		Y	Y	Y	N	N	N	N	2021/2/1	2021/2/2	1	2021/2/9	3	3	4	4	2	2	3	3	2021/2/2	2021/2/4
515	Mild	1	65	Female	None	Japan	Y	2021/1/22	10	ENT	2021/2/1	2021/2/9	8											21.86	N	N	N		Y	Y	N	N	N	N	N	2021/2/1	2021/2/2	1	2021/2/9	3	3	3	3	1	1	1	1	2021/2/2	2021/2/4
516	Moderate	3	77	Female	DM, HL, Stroke, HTN	Japan	N	2021/1/24	8	ENT	2021/2/1	2021/2/4	3	2021/2/1							2021/2/11				N	N	N		Y	Y	Y	Y	N	N	Y	2021/2/1	2021/2/2	1	2021/2/9	4	4	4	4	3	3	3	3	2021/2/2	2021/2/4
517	Mild	2	51	Male	None	Japan	Y	2021/1/25	8	ENT	2021/2/2	2021/2/6	4											27.42	N	N	N		Y	Y	Y	N	N	N	N	2021/2/2	2021/2/3	1	2021/2/10	3	3	2	3	2	2	2	2	2021/2/3	2021/2/5
518	Mild	1	59	Male	DM	Japan	Y	2021/1/25	8	ENT	2021/2/2	2021/2/14	12											24.48	N	N	N		Y	Y	N	N	N	N	N	2021/2/2	2021/2/3	1	2021/2/10	3	3	3	3	1	1	1	1	2021/2/3	2021/2/5
519	Moderate	3	50	Male	None	Japan	N	2021/1/28	6	ENT	2021/2/3	2021/2/11	8	2021/2/3							2021/2/9			31.02	N	N	N		Y	Y	Y	Y	N	N	N	2021/2/3	2021/2/3	0	2021/2/10	4	4	3	4	3	3	3	3	2021/2/3	2021/2/6
520	Moderate	3	40	Male	DM, HTN, HL	Japan	Y	2021/1/23	11	ENT	2021/2/3	2021/2/13	10	2021/2/3	2021/2/3						2021/2/8			35.54	N	N	N		Y	Y	Y	Y	N	N	N	2021/2/3	2021/2/4	1	2021/2/10	5	5	3	5	3	3	3	3	2021/2/3	2021/2/6
521	Severe	3	91	Female	None	Japan	N	2021/1/18	16	ENT	2021/2/3	2021/3/7	32	2021/2/3							2021/3/7				N	N	N		Y	Y	Y	Y	N	N	N	2021/2/3	2021/2/4	1	2021/2/11	4	4	4	4	3	3	3	3	2021/2/4	2021/2/6
522	Mild	1	54	Male	HTN	Japan	Y	2021/1/29	6	ENT	2021/2/4	2021/2/19	15											35.48	N	N	N		Y	Y	N	N	N	N	N	2021/2/4	2021/2/5	1	2021/2/12	3	3	3	3	1	1	1	1	2021/2/5	2021/2/7
523	Mild	2	77	Male	None	Japan	N	2021/1/28	7	ENT	2021/2/4	2021/2/12	8											23.54	N	N	N		Y	Y	Y	N	N	N	N	2021/2/4	2021/2/5	1	2021/2/12	3	3	3	3	2	2	2	2	2021/2/5	2021/2/7
524	MIld	1	26	Male	None	Japan	Y	2021/2/2	3	ENT	2021/2/5	2021/2/12	7											24.2	N	N	N		Y	Y	N	N	N	N	N	2021/2/5	2021/2/5	0	2021/2/12	3	3	3	3	1	1	1	1	2021/2/5	2021/2/8
526	Moderate	3	89	Female	Arrythmia	Japan	N	2021/2/2	3	ENT	2021/2/5	2021/2/16	11	2021/2/5	2021/2/5						2021/2/10				N	N	N		Y	Y	Y	Y	N	N	N	2021/2/5	2021/2/6	1	2021/2/13	5	5	5	3	3	3	3	2	2021/2/6	2021/2/8
527	Severe	3	83	Male	OMI, Colon Ca	Japan	Y	2021/2/2	3	DEATH	2021/2/5	2021/2/24	19	2021/2/5	2021/2/6						2021/2/24				N	N	N		Y	Y	Y	Y	N	N	N	2021/2/5	2021/2/6	1	2021/2/13	4	4	5	8	3	3	3	3	2021/2/6	2021/2/8
528	Mild	2	81	Male	Athma, Tb	Japan	N	2021/2/5	1	ENT	2021/2/6	2021/2/16	10											20.68	N	N	N		Y	Y	Y	N	N	N	N	2021/2/6	2021/2/7	1	2021/2/14	3	3	3	3	2	2	2	2	2021/2/7	2021/2/9
529	Moderate	3	70	Male	HTN, DM, HL, UA	Japan	N	2021/2/6	0	ENT	2021/2/6	2021/2/16	10	2021/2/11							2021/2/13			28.36	N	N	N		Y	Y	N	N	N	N	N	2021/2/6	2021/2/8	2	2021/2/15	3	4	4	4	1	3	3	3	2021/2/8	2021/2/9
531	Mild	1	77	Male	Dimentia	Japan	N	2021/2/2	5	ENT	2021/2/7	2021/2/19	12												N	N	N		Y	Y	Y	N	N	N	N	2021/2/7	2021/2/8	1	2021/2/15	3	3	3	3	1	1	1	1	2021/2/8	2021/2/10
532	Mild	2	100	Female	HTN, AAA	Japan	N	2021/2/5	2	ENT	2021/2/7	2021/2/16	9											21.87	N	N	N		Y	Y	Y	N	N	N	Y	2021/2/7	2021/2/8	1	2021/2/15	3	3	3	3	2	2	2	2	2021/2/8	2021/2/10
533	Mild	1	66	Female	Myoma	Japan	N	2021/2/2	5	ENT	2021/2/7	2021/2/16	9											15.74	N	N	N		Y	Y	N	N	N	N	N	2021/2/7	2021/2/8	1	2021/2/15	3	3	3	3	1	1	1	1	2021/2/8	2021/2/10
534	Severe	3	77	Female	HTN	Japan	N	2021/1/30	8	ENT	2021/2/7	2021/2/21	14	2021/2/7	2021/2/8						2021/2/21			25.26	N	N	N		Y	Y	Y	Y	N	N	N	2021/2/7	2021/2/8	1	2021/2/15	4	5	5	5	3	3	3	3	2021/2/8	2021/2/10
535	Moderate	3	69	Male	Tb	Japan	Y	2021/1/27	12	ENT	2021/2/8	2021/2/16	8	2021/2/8							2021/2/12			24.76	N	N	N		Y	Y	Y	Y	N	N	N	2021/2/8	2021/2/9	1	2021/2/16	4	4	4	4	3	3	3	3	2021/2/9	2021/2/11
536	Moderate	3	67	Male	Bladder Ca	Japan	Y	2021/1/29	10	ENT	2021/2/8	2021/2/17	9	2021/2/8	2021/2/9						2021/2/13			20.9	N	N	N		Y	Y	Y	Y	N	N	N	2021/2/8	2021/2/9	1	2021/2/16	5	5	5	5	3	3	3	3	2021/2/9	2021/2/11
537	Severe	4	41	Female	Athma	Japan	N	2021/2/2	7	ENT	2021/2/9	2021/2/27	18	2021/2/9	2021/2/9	2021/2/10			2021/2/19		2021/2/23			34.15	N	N	N		Y	Y	Y	Y	Y	N	N	2021/2/9	2021/2/10	1	2021/2/17	5	5	6	6	3	3	4	4	2021/2/10	2021/2/12
538	Mild	1	27	Male	None	Vietnam	Y	2021/2/4	5	ENT	2021/2/9	2021/2/15	6											25.09	N	N	N		Y	Y	N	N	N	N	N	2021/2/9	2021/2/10	1	2021/2/17	3	3	2	3	1	1	1	1	2021/2/10	2021/2/12
539	Mild	1	55	Male	UC	Paraguay	N	2021/2/7	4	ENT	2021/2/11	2021/2/17	6											27	N	N	N		Y	Y	N	N	N	N	N	2021/2/11	2021/2/12	1	2021/2/19	3	3	2	3	1	1	1	1	2021/2/12	2021/2/14
540	Moderate	3	45	Male	None	Japan	Y	2021/2/6	6	ENT	2021/2/12	2021/2/21	9	2021/2/11							2021/2/18			26.99	N	N	N		Y	Y	Y	Y	N	N	Y	2021/2/12	2021/2/13	1	2021/2/20	4	4	4	4	3	3	3	3	2021/2/13	2021/2/15
541	Moderate	3	79	Male	HTN	Japan	Y	2021/2/5	7	ENT	2021/2/12	2021/2/16	4	2021/2/12							2021/2/16				N	N	N		Y	Y	Y	Y	N	N	Y	2021/2/12	2021/2/13	1	2021/2/20	4	4	4	4	3	3	3	3	2021/2/13	2021/2/15
542	Mild	1	55	Female	HTN, DM	Japan	Y	2021/2/2	11	ENT	2021/2/13	2021/3/19	34												N	N	N		Y	N	N	N	N	N	N	2021/2/13	2021/2/14	1	2021/2/21	3	3	3	3	1	1	1	1	2021/2/14	2021/2/16
544	Mild	2	28	Female	Meningitis	Japan	Y	2021/2/11	4	ENT	2021/2/15	2021/2/21	6											20.95	N	N	N		Y	Y	Y	N	N	N	N	2021/2/15	2021/2/16	1	2021/2/23	3	3	2	3	2	2	2	2	2021/2/16	2021/2/18
545	Mild	1	61	Male	DM	Japan	N	2021/2/7	8	ENT	2021/2/15	2021/2/20	5											24.35	N	N	N		Y	Y	N	N	N	N	N	2021/2/15	2021/2/16	1	2021/2/23	3	3	2	3	1	1	1	1	2021/2/16	2021/2/18
547	Mild	2	60	Female	None	Japan	N	2021/2/13	4	ENT	2021/2/17	2021/2/23	6											21.22	N	N	N		Y	Y	Y	N	N	N	N	2021/2/17	2021/2/18	1	2021/2/25	3	3	2		2	2	2		2021/2/18	2021/2/20
548	Mild	1	74	Female	HL	Japan	N	2021/2/20	4	ENT	2021/2/24	2021/3/3	7											23.24	N	N	N		N	N	N	N	N	N	N	2021/2/24	2021/2/25	1	2021/3/4	3	3	3		1	1	1		2021/2/25	2021/2/27
549	Mild	1	50	Male	HTN, AP	Japan	N	2021/2/20	4	ENT	2021/2/24	2021/3/3	7											22.89	N	N	N		N	N	N	N	N	N	N	2021/2/24	2021/2/25	1	2021/3/4	3	3	3		1	1	1		2021/2/25	2021/2/27
550	Mild	1	87	Male	Dimentia, HL	Japan	N	2021/2/24	2	ENT	2021/2/26	2021/3/8	10											29.56	N	N	N		Y	Y	N	N	N	N	N	2021/2/26	2021/2/27	1	2021/3/6	3	3	3		1	1	1		2021/2/27	2021/3/1
551	Moderate	3	52	Male	DM,HTN, Colon Ca	Japan	N	2021/2/21	5	ENT	2021/2/26	2021/3/8	10	2021/2/27							2021/3/2			30.45	N	N	N		Y	Y	Y	Y	N	N	N	2021/2/26	2021/2/27	1	2021/3/6	3	3	4		2	2	3		2021/2/27	2021/3/1
552	Mild	1	70	Female	Athma	Japan	N	2021/2/25	4	ENT	2021/3/1	2021/3/7	6											25.69	N	N	N		Y	Y	N	N	N	N	N	2021/3/1	2021/3/2	1	2021/3/9	3	3	2		1	1	1		2021/3/2	2021/3/4
553	Mild	1	68	Male	SAH	Japan	Y	2021/2/28	1	ENT	2021/3/1	2021/3/10	9											29.02	N	N	N		Y	Y	N	N	N	N	N	2021/3/1	2021/3/2	1	2021/3/9	3	3	3		1	1	1		2021/3/2	2021/3/4
554	Moderate	3	69	Male	Colon Ca, HTN, AP, DM	Japan	Y	2021/2/27	2	ENT	2021/3/1	2021/3/25	24	2021/3/1	2021/3/1						2021/3/13			24.35	N	N	N		Y	Y	Y	Y	N	N	N	2021/3/1	2021/3/1	0	2021/3/8	5	5	5		3	3	3		2021/3/1	2021/3/4
555	Moderate	3	72	Male	None	Japan	Y	2021/2/28	3	ENT	2021/3/3	2021/5/19	77	2021/3/7							2021/5/19			21.97	N	N	N		Y	Y	N	N	N	N	N	2021/3/3	2021/3/4	1	2021/3/11	3	3	4		1	1	3		2021/3/4	2021/3/6
556	Mild	1	65	Male	AP, HTN, Gout	Japan	Y	2021/3/1	3	ENT	2021/3/4	2021/3/11	7											24.35	N	N	N		Y	Y	N	N	N	N	N	2021/3/4	2021/3/5	1	2021/3/12	3	3	3	3	1	1	1	1	2021/3/5	2021/3/7
557	Mild	1	38	Male	Bangladesh	Japan	N	2021/2/28	7	ENT	2021/3/7	2021/3/11	4											26.78	N	N	N		Y	Y	N	N	N	N	N	2021/3/7	2021/3/8	1	2021/3/15	3	3	2	3	1	1	1	1	2021/3/8	2021/3/10
558	Mild	1	39	Female	Athma	South Korea	N	2021/3/5	4	ENT	2021/3/9	2021/3/11	2											23.36	N	N	N		Y	Y	N	N	N	N	N	2021/3/9	2021/3/10	1	2021/3/17	3	3	2	3	1	1	1	1	2021/3/10	2021/3/12
559	Mild	1	48	Male	AAA	Japan	Y	2021/3/7	3	ENT	2021/3/10	2021/3/17	7											33.41	N	N	N		Y	Y	N	N	N	N	Y	2021/3/10	2021/3/11	1	2021/3/18	3	3	3	3	1	1	1	1	2021/3/11	2021/3/13
560	Moderate	3	51	Female	Athma	Japan	Y	2021/3/11	0	ENT	2021/3/11	2021/3/21	10	2021/3/12							2021/3/15			40.1	N	N	N		Y	Y	Y	Y	N	N	N	2021/3/11	2021/3/12	1	2021/3/19	4	4	4	4	3	3	3	3	2021/3/12	2021/3/14
561	Mild	1	32	Female	Tb	Philippines	Y	2021/3/1	10	ENT	2021/3/11	2021/3/14	3											19.73	N	N	N		Y	Y	N	N	N	N	N	2021/3/11	2021/3/12	1	2021/3/19	3	3	2	3	1	1	1	1	2021/3/12	2021/3/14
562	Mild	2	69	Male	AP, HTN, DM	Japan	Y	2021/3/8	5	ENT	2021/3/13	2021/3/31	18											23.9	N	N	N		Y	Y	N	N	N	N	N	2021/3/13	2021/3/14	1	2021/3/21	3	3	3	3	1	1	1	1	2021/3/14	2021/3/16
563	Moderate	3	59	Male	HL, Gout	Japan	N	2021/3/2	11	ENT	2021/3/13	2021/3/25	12	2021/3/13							2021/3/23			24.96	N	N	N		Y	Y	Y	Y	N	N	N	2021/3/13	2021/3/14	1	2021/3/21	4	4	4	4	3	3	3	3	2021/3/14	2021/3/16
564	Moderate	3	80	Male	DM, COPD	Japan	Y	2021/3/10	3	ENT	2021/3/13	2021/4/13	31	2021/3/13	2021/3/13						2021/4/13			22.81	N	N	N		Y	Y	Y	Y	N	N	N	2021/3/13	2021/3/15	2	2021/3/22	5	5	5	5	3	3	3	3	2021/3/15	2021/3/17
565	Mild	1	62	Male	DM, Gout	Japan	Y	2021/3/5	12	ENT	2021/3/17	2021/3/20	3											21.91	N	N	N		Y	Y	N	N	N	N	N	2021/3/17	2021/3/18	1	2021/3/25	3	3	2	3	1	1	1	1	2021/3/18	2021/3/20
566	Mild	2	43	Male	GERD	Japan	Y	2021/3/8	9	ENT	2021/3/17	2021/3/24	7											25.01	N	N	Y		Y	Y	N	N	N	N	N	2021/3/17	2021/3/18	1	2021/3/25	3	3	3	3	2	2	2	2	2021/3/18	2021/3/20
567	Mild	1	63	Male	Paf, 2DM, HTN	Japan	Y	2021/3/8	10	ENT	2021/3/18	2021/3/20	2											25	N	N	N		Y	Y	N	N	N	N	N	2021/3/18	2021/3/19	1	2021/3/26	3	3	2	3	1	1	1	1	2021/3/19	2021/3/21
568	Moderate	3	70	Female	HTN, HL	Japan	N	2021/3/13	5	ENT	2021/3/18	2021/4/3	16	2021/3/21	2021/3/22						2021/3/31			23.68	N	N	N		Y	Y	N	N	N	N	N	2021/3/18	2021/3/19	1	2021/3/26	3	3	5	5	1	1	3	3	2021/3/19	2021/3/21
569	Mild	1	39	Male	Athma	Japan	N	2021/3/13	7	ENT	2021/3/20	2021/3/26	6											21.78	N	N	N		Y	Y	N	N	N	N	N	2021/3/20	2021/3/21	1	2021/3/28	3	3	2	3	1	1	1	1	2021/3/21	2021/3/23
570	Moderate	3	74	Male	HTN	Japan	N	2021/3/15	6	ENT	2021/3/21	2021/3/26	5	2021/3/21							2021/3/23			20.62	N	N	N		Y	Y	Y	Y	N	N	N	2021/3/21	2021/3/22	1	2021/3/29	4	4	4	4	3	3	3	3	2021/3/22	2021/3/24
571	Severe	3	86	Male	CKD G4	Japan	N	2021/3/16	5	DEATH	2021/3/21	2021/4/14	24	2021/3/28	2021/4/12						2021/4/14			20.85	N	N	N		Y	Y	Y	N	N	N	Y	2021/3/21	2021/3/22	1	2021/3/29	3	3	4	8	2	2	3	3	2021/3/22	2021/3/24
572	Mild	1	53	Male	Syphillis, HIV	Japan	N	2021/3/15	6	ENT	2021/3/21	2021/3/26	5											26.08	N	N	N		Y	Y	N	N	N	N	N	2021/3/21	2021/3/22	1	2021/3/29	3	3	2	3	1	1	1	1	2021/3/22	2021/3/24
574	Moderate	3	32	Male	Gout	Japan	Y	2021/3/19	4	ENT	2021/3/23	2021/3/31	8	2021/3/23							2021/3/29			27.43	N	N	N		Y	Y	Y	Y	N	N	N	2021/3/23	2021/3/24	1	2021/3/31	4	4	4	4	3	3	3	3	2021/3/24	2021/3/26
575	Mild	1	44	Female	None	Japan	N	2021/3/15	9	ENT	2021/3/24	2021/4/4	11											23.66	N	N	Y?		Y	Y	N	N	N	N	N	2021/3/24	2021/3/25	1	2021/3/31	3	3	3	3	1	1	1	1	2021/3/24	2021/3/27
576	Moderate	3	50	Male	HTN	Japan	Y	2021/3/22	4	ENT	2021/3/26	2021/4/2	7	2021/3/26							2021/3/27			21.34	N	N	N		Y	Y	Y	Y	N	N	N	2021/3/26	2021/3/27	1	2021/4/3	4	4	3	4	3	3	2	3	2021/3/27	2021/3/29
578	Mild	1	28	Male	HIV	Philippines	N	2021/3/24	3	ENT	2021/3/27	2021/4/3	7											25.49	N	N	N		N	Y	N	N	N	N	N	2021/3/27	2021/3/28	1	2021/4/4	3	3	3	3	1	1	1	1	2021/3/28	2021/3/30
579	Mild	2	45	Male	HIV	Japan	N	2021/3/24	3	ENT	2021/3/27	2021/4/5	9											25.79	N	N	N		Y	Y	Y	N	N	N	N	2021/3/27	2021/3/28	1	2021/4/4	3	3	3	3	2	2	2	2	2021/3/28	2021/3/30
580	Mild	1	20	Male	Athma	Japan	Y	2021/3/24	4	ENT	2021/3/28	2021/4/1	4												N	N	Y		Y	N	N	N	N	N	N	2021/3/28	2021/3/29	1	2021/4/5	3	3	2	3	1	1	1	1	2021/3/29	2021/3/31
581	Mild	2	29	Male	HBV	Japan	N	2021/3/25	3	ENT	2021/3/28	2021/4/4	7											18.95	N	N	N		Y	Y	Y	N	N	N	N	2021/3/28	2021/3/29	1	2021/4/5	3	3	3	3	2	2	2	2	2021/3/29	2021/3/31
582	Mild	1	28	Male	None	Japan	Y	2021/3/21	4	ENT	2021/3/25	2021/4/1	7											20.58	N	N	Y		Y	N	N	N	N	N	N	2021/3/29	2021/3/30	1	2021/4/6	3	3	2	3	1	1	1	1	2021/3/30	2021/4/1
583	Moderate	3	58	Male	AP, DM, CKD, HTN	Japan	N	2021/3/23	7	ENT	2021/3/30	2021/4/8	9	2021/3/31							2021/4/5			24.63	N	N	N		Y	Y	N	N	N	N	N	2021/3/30	2021/3/31	1	2021/4/7	3	3	4	4	2	2	3	3	2021/3/31	2021/4/2
584	Mild	1	51	Male	HL, Gout	Japan	N	2021/3/20	10	ENT	2021/3/30	2021/4/1	2											21.63	N	N	Y?		Y	Y	N	N	N	N	N	2021/3/30	2021/3/31	1	2021/4/7	3	3	2	3	1	1	1	1	2021/3/31	NT
585	Moderate	3	70	Male	OMI	Japan	Y	2021/3/23	8	ENT	2021/3/31	2021/4/30	30	2021/3/31	2021/3/31						2021/4/27			20.75	N	N	N		Y	Y	Y	Y	N	N	N	2021/3/31	2021/4/1	1	2021/4/8	5	5	5	5	3	3	3	3	2021/4/1	2021/4/3
586	Mild	1	19	Male	None	Japan	N	2021/3/27	5	ENT	2021/4/1	2021/4/6	5											21.56	N	N	Y		Y	Y	N	N	N	N	N	2021/4/1	2021/4/2	1	2021/4/9	3	3	3	3	1	1	1	1	2021/4/2	2021/4/4
587	Mild	1	45	Male	None	Japan	Y	2021/4/1	0	ENT	2021/4/1	2021/4/11	10											20.76	N	N	Y		N	N	N	N	N	N	N	2021/4/1	2021/4/2	1	2021/4/9	3	3	3	3	1	1	1	1	2021/4/2	2021/4/4
588	Mild	1	19	Male	None	Japan	N	2021/3/23	9	ENT	2021/4/1	2021/4/6	5											20.49	N	N	Y		Y	N	N	N	N	N	N	2021/4/1	2021/4/2	1	2021/4/9	3	3	2	3	1	1	1	1	2021/4/2	2021/4/4
589	Mild	2	41	Male	None	Japan	N	2021/3/23	10	ENT	2021/4/2	2021/4/20	18											28.14	N	N	N		Y	Y	Y	N	N	N	N	2021/4/2	2021/4/3	1	2021/4/10	3	3	3	3	2	2	2	2	2021/4/3	2021/4/5
590	Mild	1	61	Male	None	Japan	N	2021/3/25	8	ENT	2021/4/2	2021/4/6	4											20.95	N	N	N		Y	Y	N	N	N	N	N	2021/4/2	2021/4/3	1	2021/4/10	3	3	2	3	1	1	1	1	2021/4/3	2021/4/5
591	Mild	1	23	Female	None	Japan	N	2021/3/31	3	ENT	2021/4/3	2021/4/10	7											22.81	N	N	N		Y	Y	N	N	N	N	N	2021/4/3	2021/4/4	1	2021/4/11	3	3	3	3	1	1	1	1	2021/4/4	2021/4/6
592	Moderate	3	95	Female	CKD, DM, HL	Japan	N	2021/3/29	5	ENT	2021/4/3	2021/5/7	34	2021/4/4							2021/4/20				N	N	N		Y	Y	Y	Y	N	N	N	2021/4/3	2021/4/4	1	2021/4/11	3	3	4	4	2	2	3	3	2021/4/4	2021/4/6
593	Mild	1	71	Female	None	Japan	Y	2021/3/31	5	ENT	2021/4/5	2021/4/11	6											22.58	N	N	N		Y	Y	N	N	N	N	N	2021/4/4	2021/4/5	1	2021/4/13	3	3	3	3	1	1	1	1	2021/4/6	2021/4/8
594	Mild	2	74	Male	DM, HL, AP, CKD	Japan	N	2021/4/4	2	ENT	2021/4/6	2021/4/22	16											19.58	N	N	N		Y	Y	N	N	N	N	N	2021/4/6	2021/4/7	1	2021/4/14	3	3	3	3	2	2	2	2	2021/4/7	2021/4/9
595	Mild	1	44	Male	None	Japan	N	2021/4/9	0	ENT	2021/4/9	2021/4/21	12											23.62	N	N	N		Y	Y	N	N	N	N	N	2021/4/9	2021/4/10	1	2021/4/17	3	3	3	3	1	1	1	1	2021/4/10	2021/4/12
596	Moderate	3	69	Male	HTN, HL, AP	Japan	Y	2021/4/5	5	ENT	2021/4/10	2021/4/29	19	2021/4/13							2021/4/26			31.3	N	N	N		Y	Y	Y	Y	N	N	N	2021/4/10	2021/4/11	1	2021/4/18	3	3	4	4	2	2	3	3	2021/4/11	2021/4/13
597	Mild	1	98	Female	Tb, HTN, HL	Japan	Y	2021/4/8	2	ENT	2021/4/10	2021/4/26	16											23.29	N	N	N		Y	N	N	N	N	N	N	2021/4/10	2021/4/11	1	2021/4/18	3	3	3	3	1	1	1	1	2021/4/11	2021/4/13
598	Mild	2	81	Female	HTN, HL, Hashimoto	Japan	N	2021/4/5	7	ENT	2021/4/12	2021/4/16	4											19.41	N	N	N		Y	Y	Y	N	N	N	Y	2021/4/12	2021/4/13	1	2021/4/20	3	3	2	3	2	2	2	2	2021/4/13	2021/4/15
599	Mild	1	65	Male	HTN, DM	Japan	N	2021/4/9	3	ENT	2021/4/12	2021/4/19	7											26.15	N	N	N		Y	Y	N	N	N	N	N	2021/4/12	2021/4/13	1	2021/4/20	3	3	3	3	1	1	1	1	2021/4/13	2021/4/15
600	Moderate	3	58	Male	HTN, Gout	Japan	Y	2021/4/4	8	ENT	2021/4/12	2021/4/16	4	2021/4/12							2021/4/13			29.78	N	N	N		Y	Y	Y	Y	N	N	N	2021/4/12	2021/4/13	1	2021/4/20	4	4	2	4	3	3	2	3	2021/4/13	2021/4/15
602	Moderate	3	78	Female	None	Japan	N	2021/4/6	7	ENT	2021/4/13	2021/4/21	8	2021/4/13							2021/4/18			25.64	N	N	N		Y	Y	Y	Y	N	N	N	2021/4/13	2021/4/14	1	2021/4/21	4	4	4	4	3	3	3	3	2021/4/14	2021/4/16
603	Moderate	3	67	Female	None	Japan	Y	2021/4/4	9	ENT	2021/4/13	2021/4/29	16	2021/4/13							2021/4/21			21.2	N	N	N		Y	Y	Y	Y	N	Y	N	2021/4/13	2021/4/14	1	2021/4/21	4	4	4	4	3	3	3	3	2021/4/14	2021/4/16
604	Mild	1	41	Male	Obese, AVR	Japan	N	2021/4/13	1	ENT	2021/4/14	2021/4/24	10											33.23	N	N	N		N	N	N	N	N	N	N	2021/4/14	2021/4/15	1	2021/4/22	3	3	3	3	1	1	1	1	2021/4/15	2021/4/17
605	Moderate	3	75	Male	DM, HTN, Athma	Japan	Y	2021/4/15	0	ENT	2021/4/15	2021/4/22	7	2021/4/16							2021/4/17			21.58	N	N	N		Y	Y	Y	N	N	N	N	2021/4/15	2021/4/16	1	2021/4/23	3	3	4	4	2	2	3	3	2021/4/16	2021/4/18
606	Severe	4	68	Male	HTN, HL, Gout, Obesity	Japan	N	2021/4/5	11	ENT	2021/4/16	2021/6/2	47	2021/4/16	2021/4/16	2021/4/16			2021/5/3 �C��		2021/5/31				N	N	N		Y	Y	Y	Y	Y	N	Y	2021/4/16	2021/4/17	1	2021/4/24	6	6	6	6	4	4	4		2021/4/17	2021/4/19
607	Mild	1	50	Female	APL, HL	Japan	N	2021/4/13	3	ENT	2021/4/16	2021/4/23	7											19.85	N	N	N		Y	Y	N	N	N	N	N	2021/4/16	2021/4/17	1	2021/4/24	3	3	3	3	1	1	1	1	2021/4/17	2021/4/19
608	Mild	2	35	Male	None	Japan	N	2021/4/16	2	ENT	2021/4/18	2021/4/26	8											23.66	N	N	N		Y	Y	Y	N	N	N	N	2021/4/18	2021/4/19	1	2021/4/26	3	3	3	3	2	2	2	2	2021/4/19	2021/4/21
609	Moderate	3	43	Male	None	Japan	N	2021/4/9	9	ENT	2021/4/18	2021/4/30	12	2021/4/21							2021/4/24			26.4	N	N	N		Y	Y	N	N	N	N	N	2021/4/18	2021/4/19	1	2021/4/26	3	3	4	4	1	1	3	3	2021/4/19	2021/4/21
610	Moderate	3	49	Male	None	Japan	Y	2021/4/10	8	ENT	2021/4/18	2021/4/28	10	2021/4/18	2021/4/18						2021/4/25			24.09	N	N	N		Y	Y	Y	Y	N	N	N	2021/4/18	2021/4/19	1	2021/4/26	5	5	5	5	3	3	3	3	2021/4/19	2021/4/21
611	Mild	1	38	Female	None	Japan	Y	2021/4/11	7	ENT	2021/4/18	2021/4/26	8											36.21	N	N	N		Y	Y	N	N	N	N	N	2021/4/18	2021/4/19	1	2021/4/26	3	3	3	3	1	1	1	1	2021/4/19	2021/4/21
612	Moderate	3	73	Female	HTN, UC	Japan	N	2021/4/7	12	ENT	2021/4/19	2021/5/12	23	2021/4/19	2021/4/19						2021/5/12				N	N	N		Y	Y	Y	Y	N	N	N	2021/4/19	2021/4/20	1	2021/4/27	5	5	5	5	3	3	3	3	2021/4/20	2021/4/22
613	Mild	1	28	Female	None	Nepal	N	2021/4/19	1	ENT	2021/4/20	2021/4/28	8											24.55	N	N	N		Y	Y	N	N	N	N	N	2021/4/20	2021/4/21	1	2021/4/28	3	3	3	3	1	1	1	1	2021/4/21	2021/4/23
614	Moderate	3	81	Female	Urinary Ca, COPD	Japan	Y	2021/4/20	1	ENT	2021/4/21	2021/6/1	41	2021/4/27	2021/5/3						2021/5/24			21.1	N	N	N		Y	Y	N	N	N	N	N	2021/4/21	2021/4/22	1	2021/4/28	3	3	5	5	2	2	3	3	2021/4/21	2021/4/23
615	Mild	1	72	Male	HTN	Japan	Y	2021/4/18	3	ENT	2021/4/21	2021/4/28	7											24.02	N	N	N		Y	Y	N	N	N	N	N	2021/4/21	2021/4/22	1	2021/4/28	3	3	3	3	1	1	1	1	2021/4/21	2021/4/23
616	Mild	2	27	Male	None	China	Y	2021/4/19	3	ENT	2021/4/22	2021/4/29	7											22.82	N	N	N		Y	Y	Y	N	N	N	N	2021/4/22	2021/4/23	1	2021/4/30	3	3	3	3	2	2	2	2	2021/4/23	2021/4/25
617	Mild	2	67	Male	SAH	Japan	Y	2021/4/21	1	ENT	2021/4/22	2021/5/5	13											27.16	N	N	N		Y	Y	Y	N	N	N	N	2021/4/22	2021/4/23	1	2021/4/30	3	3	3	3	2	2	2	2	2021/4/23	2021/4/25
618	Moderate	3	54	Male	None	Japan	Y	2021/4/22	1	ENT	2021/4/23	2021/4/29	6	2021/4/23							2021/4/24			28.73	N	N	N		Y	Y	Y	Y	N	N	N	2021/4/23	2021/4/24	1	2021/5/1	4	4	3	4	3	3	2	3	2021/4/24	2021/4/26
619	Severe	3	76	Female	DM, IPNM, RA, Pancreatic cancer	Japan	N	2021/4/13	10	DEATH	2021/4/23	2021/5/11	18	2021/4/23	2021/4/24						2021/5/11				N	N	N		Y	Y	Y	Y	N	N	N	2021/4/23	2021/4/24	1	2021/5/1	4	4	5	8	3	3	3	3	2021/4/24	2021/4/26
620	Moderate	3	78	Female	Stroke	Japan	Y	2021/4/18	5	ENT	2021/4/23	2021/5/7	14	2021/4/23							2021/4/27			21.83	N	N	N		Y	Y	Y	Y	N	N	N	2021/4/23	2021/4/24	1	2021/5/1	4	4	4	4	3	3	3	3	2021/4/24	2021/4/26
621	Moderate	3	44	Male	None	Japan	Y	2021/4/16	7	ENT	2021/4/23	2021/5/3	10	2021/4/23							2021/4/26			24.28	N	N	N		Y	Y	Y	Y	N	N	N	2021/4/23	2021/4/24	1	2021/5/1	4	4	3	4	3	3	2	3	2021/4/24	2021/4/26
622	Moderate	3	68	Female	None	Japan	Y	2021/4/14	9	ENT	2021/4/23	2021/5/2	9	2021/4/23							2021/4/30			19.22	N	N	N		Y	Y	Y	Y	N	N	N	2021/4/23	2021/4/24	1	2021/5/1	4	4	4	4	3	3	3	3	2021/4/24	2021/4/26
623	Mild	1	72	Male	HTN, DM	Japan	Y	2021/4/12	12	ENT	2021/4/24	2021/4/28	4											22.33	N	N	N		Y	Y	N	N	N	N	Y	2021/4/24	2021/4/25	1	2021/5/2	3	3	2	3	1	1	1	1	2021/4/25	2021/4/27
624	Mild	2	73	Female	None	Japan	N	2021/4/17	7	ENT	2021/4/24	2021/5/8	14											18.65	N	N	N		Y	Y	Y	N	N	N	N	2021/4/24	2021/4/25	1	2021/5/2	3	3	3	3	2	2	2	2	2021/4/25	2021/4/27
625	Mild	1	30	Male	None	Japan	N	2021/4/20	5	ENT	2021/4/25	2021/5/1	6											23.49	N	N	Y		Y	Y	N	N	N	N	N	2021/4/25	2021/4/26	1	2021/5/3	3	3	3	3	1	1	1	1	2021/4/26	2021/4/28
626	Moderate	3	67	Male	DM, HTN	Japan	Y	2021/4/24	1	ENT	2021/4/25	2021/5/30	35	2021/4/25	2021/4/25						2021/5/18			28.76	N	N	N		Y	Y	Y	Y	N	N	N	2021/4/25	2021/4/26	1	2021/5/3	5	5	5	5	3	3	3	3	2021/4/26	2021/4/28
628	Moderate	3	67	Male	Lung Ca	Japan	Y	2021/4/24	2	ENT	2021/4/26	2021/5/14	18	2021/4/26							2021/5/6			33.7	N	N	N		Y	Y	Y	Y	N	N	N	2021/4/26	2021/4/27	1	2021/5/4	4	4	4	4	3	3	3	3	2021/4/27	2021/4/29
629	Mild	1	58	Female	HTN, CHF, Athma	Japan	Y	2021/4/22	4	ENT	2021/4/26	2021/5/2	6											20.96	N	N	N		Y	Y	Y	N	N	N	N	2021/4/27	2021/4/28	1	2021/5/5	3	3	2	3	1	1	1	1	2021/4/28	2021/4/30
630	Moderate	3	84	Female	Af	Japan	N	2021/4/27	0	ENT	2021/4/27	2021/5/6	9	2021/4/27							2021/5/2			22.52	N	N	N		Y	Y	Y	Y	N	N	N	2021/4/27	2021/4/28	1	2021/5/5	4	4	4	4	3	3	3	3	2021/4/28	2021/4/30
631	Moderate	3	39	Male	None	Japan	Y	2021/4/20	7	ENT	2021/4/27	2021/5/6	9	2021/4/28	2021/4/28						2021/5/5			28.41	N	N	N		Y	Y	Y	Y	N	N	N	2021/4/28	2021/4/29	1	2021/5/6	5	5	5	5	3	3	3	3	2021/4/29	2021/5/1
632	Mild	2	54	Male	Athma	Japan	Y	2021/4/26	2	ENT	2021/4/28	2021/5/7	9											24.76	N	N	N		Y	Y	Y	N	N	N	N	2021/4/28	2021/4/29	1	2021/5/6	3	3	3	3	2	2	2	2	2021/4/29	2021/5/1
633	Moderate	3	51	Male	DM	Japan	N	2021/4/23	5	ENT	2021/4/28	2021/5/9	11	2021/4/28							2021/5/6			33.65	N	N	N		Y	Y	Y	Y	N	N	N	2021/4/28	2021/4/29	1	2021/5/6	4	4	4	4	3	3	3	3	2021/4/29	2021/5/1
634	Mild	1	85	Male	CKD, Af	Japan	Y	2021/4/26	2	ENT	2021/4/28	2021/5/24												29.33	N	N	N		Y	Y	N	N	N	N	N	2021/4/28	2021/4/29	1	2021/5/6	3	3	3	3	1	1	1	1	2021/4/29	2021/5/1
635	Mild	2	48	Female	None	Japan	N	2021/4/27	2	ENT	2021/4/29	2021/5/4	5											21.1	N	N	N		Y	Y	Y	N	N	N	N	2021/4/29	2021/4/30	1	2021/5/7	3	3	2	3	2	2	2	2	2021/4/30	2021/5/2
636	Mild	2	49	Male	None	Japan	N	2021/4/22	7	ENT	2021/4/29	2021/5/9	10											23.94	N	N	N		Y	Y	Y	N	N	N	N	2021/4/29	2021/4/30	1	2021/5/7	3	3	3	3	2	2	2	2	2021/4/30	2021/5/2
637	Mild	2	81	Male	HTN, ASO	Japan	Y	2021/4/28	1	ENT	2021/4/29	2021/5/23	25											24.1	N	N	N		Y	Y	Y	N	N	N	N	2021/4/29	2021/4/30	1	2021/5/7	3	3	3	3	2	2	2	2	2021/4/30	2021/5/2
638	Moderate	3	55	Female	Depression	Japan	N	2021/4/27	2	ENT	2021/4/29	2021/5/8	9	2021/4/29							2021/5/6			25.93	N	N	N		Y	Y	Y	Y	N	N	N	2021/4/29	2021/4/30	1	2021/5/7	4	4	3	4	3	3	2	3	2021/4/30	2021/5/2
639	Moderate	3	73	Male	DM, HTN, HL	Japan	N	2021/4/27	3	ENT	2021/4/30	2021/5/5	5	2021/4/30							2021/5/2			28.63	N	N	N		Y	Y	Y	Y	N	N	N	2021/4/30	2021/5/1	1	2021/5/8	4	4	2	4	3	3	2	3	2021/5/1	2021/5/3
640	Moderate	3	58	Female	HTN, Stroke	Japan	N	2021/4/20	10	ENT	2021/4/30	2021/5/11	11	2021/4/30	2021/4/30						2021/5/7			22.31	N	N	N		Y	Y	Y	Y	N	N	N	2021/4/30	2021/5/1	1	2021/5/8	5	5	5	5	3	3	3	3	2021/5/1	2021/5/3
641	Moderate	3	50	Male	HTN	Nepal	N	2021/4/16	14	ENT	2021/4/30	2021/5/11	11	2021/4/30							2021/5/8			26.11	N	N	N		Y	Y	Y	Y	N	N	N	2021/4/30	2021/5/1	1	2021/5/8	4	4	4	4	3	3	3	3	2021/5/1	2021/5/3
642	Moderate	3	64	Female	None	Philippines	Y	2021/4/24	8	ENT	2021/5/2	2021/5/11	9	2021/5/4							2021/5/8			28	N	N	N		Y	Y	Y	N	N	N	N	2021/5/2	2021/5/3	1	2021/5/10	3	3	4	4	2	2	3	3	2021/5/3	2021/5/5
643	Moderate	3	46	Male	None	Japan	Y	2021/4/24	9	ENT	2021/5/3	2021/5/10	7	2021/5/3							2021/5/8			22.86	N	N	N		Y	Y	Y	Y	N	N	N	2021/5/3	2021/5/4	1	2021/5/11	4	4	4	4	3	3	3	3	2021/5/4	2021/5/6
644	Mild	1	19	Male	Athma	Japan	Y	2021/5/1	2	ENT	2021/5/3	2021/5/6	3											19.95	N	N	N		Y	Y	N	N	N	N	N	2021/5/3	2021/5/4	1	2021/5/11	3	3	2	3	1	1	1	1	2021/5/4	2021/5/6
645	Moderate	3	57	Female	None	Japan	N	2021/4/24	9	ENT	2021/5/3	2021/5/11	8	2021/5/3							2021/5/4			19.47	N	N	N		Y	Y	Y	Y	N	N	N	2021/5/3	2021/5/4	1	2021/5/11	4	4	3	4	3	3	2	3	2021/5/4	2021/5/6
647	Moderate	3	86	Female	DM	Japan	N	2021/4/28	6	ENT	2021/5/4	2021/6/4	31	2021/5/4	2021/5/5						2021/5/22			20.82	N	N	N		Y	Y	Y	Y	N	N	N	2021/5/4	2021/5/5	1	2021/5/12	4	4	5		3	3	3		2021/5/5	2021/5/7
648	Moderate	3	63	Female	None	Japan	N	2021/4/27	8	ENT	2021/5/5	2021/5/19	14	2021/5/5							2021/5/16			26.79	N	N	N		Y	Y	Y	Y	N	N	N	2021/5/5	2021/5/6	1	2021/5/13	4	4	4	4	3	3	3	3	2021/5/6	2021/5/8
649	Moderate	3	68	Male	Athma, COPD	Japan	Y	2021/5/3	2	ENT	2021/5/5	2021/5/19	14	2021/5/5							2021/5/14			23.85	N	N	N		Y	Y	Y	Y	N	N	N	2021/5/5	2021/5/6	1	2021/5/13	4	4	4	4	3	3	3	3	2021/5/6	2021/5/8
650	Moderate	3	62	Male	HL	Japan	N	2021/5/1	5	ENT	2021/5/6	2021/5/13	7	2021/5/9							2021/5/10			21.67	N	N	N		Y	Y	N	N	N	N	N	2021/5/6	2021/5/7	1	2021/5/14	3	3	4	4	2	2	3	3	2021/5/7	2021/5/9
651	Moderate	3	69	Male	HIV, ARL	Japan	Y	2021/5/2	4	ENT	2021/5/6	2021/5/20	14	2021/5/6							2021/5/14			28.02	N	N	N		Y	Y	Y	Y	N	N	N	2021/5/6	2021/5/7	1	2021/5/14	4	4	4	4	3	3	3	3	2021/5/7	2021/5/9
652	Moderate	3	88	Female	DM, HTN, Af	Japan	N	2021/5/7	1	ENT	2021/5/8	2021/5/17	9	2021/5/8	2021/5/8						2021/5/12				N	N	N		Y	Y	Y	Y	N	N	N	2021/5/8	2021/5/9	1	2021/5/16	5	5	5	5	3	3	3	3	2021/5/9	2021/5/11
653	Mild	2	34	Male	Seizure	Japan	N	2021/4/29	9	ENT	2021/5/8	2021/5/17	9											31.47	N	N	N		Y	Y	Y	N	N	N	N	2021/5/8	2021/5/9	1	2021/5/16	3	3	3	3	2	2	2	2	2021/5/9	2021/5/11
654	Mild	1	36	Male	HIV, HL, Gout	Japan	N	2021/5/1	7	ENT	2021/5/8	2021/5/11	3											30.18	N	N	N		Y	Y	N	N	N	N	N	2021/5/8	2021/5/9	1	2021/5/16	3	3	2	3	1	1	1	1	2021/5/9	2021/5/11
655	Mild	2	51	Male	DM, HTN	Japan	Y	2021/4/29	9	ENT	2021/5/8	2021/5/20	12											26.11	N	N	N		Y	Y	Y	N	N	N	N	2021/5/8	2021/5/9	1	2021/5/16	3	3	3	3	2	2	2	2	2021/5/9	2021/5/11
656	Mild	2	49	Male	None	Japan	Y	2021/5/1	8	ENT	2021/5/9	2021/5/17	8											23.05	N	N	N		Y	Y	Y	N	N	N	N	2021/5/9	2021/5/10	1	2021/5/17	3	3	3	3	2	2	2	2	2021/5/10	2021/5/12
657	Moderate	3	56	Female	None	Japan	N	2021/4/30	9	ENT	2021/5/9	2021/5/19	10	2021/5/9							2021/5/17			23.63	N	N	N		Y	Y	Y	Y	N	N	N	2021/5/9	2021/5/10	1	2021/5/17	4	4	4	4	3	3	3	3	2021/5/10	2021/5/12
658	Moderate	3	73	Female	HL	Japan	N	2021/4/29	10	ENT	2021/5/9	2021/7/5	57	2021/5/13							2021/6/2			25.94	N	N	N		Y	Y	N	N	N	N	N	2021/5/9	2021/5/10	1	2021/5/17	3	3	4	4	1	1	3	3	2021/5/10	2021/5/12
659	Moderate	3	77	Male	Tb, HTN	Japan	N	2021/4/27	13	ENT	2021/5/10	2021/5/25	15	2021/5/10							2021/5/22			24.84	N	N	N		Y	Y	Y	Y	N	N	N	2021/5/10	2021/5/11	1	2021/5/18	4	4	4	4	3	3	3	3	2021/5/11	2021/5/13
660	Moderate	3	58	Female	DM	Japan	N	2021/4/30	10	ENT	2021/5/10	2021/5/27	17	2021/5/11							2021/5/18			34.73	N	N	N		Y	Y	Y	N	N	N	N	2021/5/10	2021/5/11	1	2021/5/18	3	3	4	4	2	2	3	3	2021/5/11	2021/5/13
661	Moderate	3	74	Female	HTN	Japan	N	2021/5/2	9	ENT	2021/5/11	2021/5/24	13	2021/5/11	2021/5/11						2021/5/21			23.68	N	N	N		Y	Y	Y	Y	N	N	N	2021/5/11	2021/5/12	1	2021/5/19	5	5	5	5	3	3	3	3	2021/5/12	2021/5/14
662	Mild	1	26	Male	Obese	Brazil	Y	2021/5/9	2	ENT	2021/5/11	2021/5/25	14											75.06	N	N	N		Y	Y	N	N	N	N	N	2021/5/11	2021/5/12	1	2021/5/19	3	3	3	3	1	1	1	1	2021/5/12	2021/5/14
663	Severe	4	84	Male	DM, HL, HTN	Japan	Y	2021/5/11	0	DEATH	2021/5/11	2021/6/5	25	2021/5/18	2021/5/23									25.03	N	N	N		Y	Y	Y	Y	N	N	Y	2021/5/11	2021/5/12	1	2021/5/19	3	3	5	8	2	2	3	4	2021/5/12	2021/5/14
664	Moderate	3	45	Male	DM, HL	Nepal	N	2021/5/4	8	ENT	2021/5/12	2021/5/22	10	2021/5/13							2021/5/14			29.41	N	N	N		Y	Y	Y	Y	N	N	N	2021/5/12	2021/5/13	1	2021/5/20	3	3	4	4	2	2	3	3	2021/5/13	2021/5/15
665	Moderate	3	51	Male	Athma	Japan	N	2021/5/10	2	ENT	2021/5/12	2021/5/20	8	2021/5/13							2021/5/15			22.13	N	N	N		Y	Y	Y	Y	N	N	N	2021/5/12	2021/5/13	1	2021/5/20	3	3	4	4	2	2	3	3	2021/5/13	2021/5/15
666	Moderate	3	43	Female	Athma	Japan	Y	2021/5/5	7	ENT	2021/5/12	2021/5/17	5	2021/5/13							2021/5/15			16.51	N	N	N		Y	Y	Y	Y	N	N	N	2021/5/12	2021/5/13	1	2021/5/20	3	3	4	4	2	2	3	3	2021/5/13	2021/5/15
667	Moderate	3	59	Male	HTN	Japan	Y	2021/5/5	7	ENT	2021/5/12	2021/5/27	15	2021/5/12	2021/5/13						2021/5/26			32.82	N	N	N		Y	Y	Y	Y	N	N	N	2021/5/12	2021/5/13	1	2021/5/20	5	5	5	5	3	3	3	3	2021/5/13	2021/5/15
668	Moderate	3	74	Male	None	Japan	N	2021/5/7	5	ENT	2021/5/12	2021/5/30	18	2021/5/15	2021/5/20						2021/5/29			22.4	N	N	N		Y	Y	Y	Y	N	N	N	2021/5/12	2021/5/13	1	2021/5/20	3	3	5	5	2	2	3	3	2021/5/13	2021/5/15
669	Moderate	3	65	Female	Breast Ca	Japan	N	2021/5/6	7	ENT	2021/5/13	2021/5/21	8	2021/5/13							2021/5/16			19.15	N	N	N		Y	Y	Y	Y	N	N	N	2021/5/13	2021/5/14	1	2021/5/21	4	4	4	4	3	3	3	3	2021/5/14	2021/5/16
670	Mild	2	41	Female	None	French	N	2021/5/8	5	ENT	2021/5/13	2021/5/18	5											18.56	N	N	N		Y	Y	Y	N	N	N	N	2021/5/13	2021/5/14	1	2021/5/21	3	3	3	3	1	1	1	1	2021/5/14	2021/5/16
671	Moderate	3	76	Male	HTN, DM, HL	Japan	Y	2021/5/2	11	ENT	2021/5/13	2021/6/3	21	2021/5/13	2021/5/18						2021/5/26			25.46	N	N	N		Y	Y	Y	Y	N	N	N	2021/5/13	2021/5/14	1	2021/5/21	4	4	5	5	3	3	3	3	2021/5/14	2021/5/16
672	Moderate	3	59	Male	HTN	Japan	Y	2021/5/10	4	ENT	2021/5/14	2021/5/26	12	2021/5/18							2021/5/21			21.82	N	N	N		Y	Y	Y	N	N	N	N	2021/5/14	2021/5/15	1	2021/5/22	3	3	4	4	2	2	3	3	2021/5/15	2021/5/17
673	Moderate	3	55	Female	HTN, HL	Japan	N	2021/5/10	5	ENT	2021/5/15	2021/5/26	11	2021/5/16							2021/5/24			27.33	N	N	N		Y	Y	Y	Y	N	N	N	2021/5/15	2021/5/16	1	2021/5/23	4	4	4	4	3	3	3	3	2021/5/16	2021/5/18
674	Moderate	3	48	Male	None	Japan	N	2021/5/9	6	ENT	2021/5/15	2021/5/23	8	2021/5/15	2021/5/15						2021/5/18			21.94	N	N	N		Y	Y	Y	Y	N	N	N	2021/5/15	2021/5/16	1	2021/5/23	5	5	5	5	3	3	3	3	2021/5/16	2021/5/18
675	Severe	4	69	Female	None	Japan	N	2021/5/7	8	DEATH	2021/5/15	2021/7/29	75	2021/5/15	2021/5/15	2021/7/19			2021/7/29		2021/7/29			38.59	N	N	N		Y	Y	Y	Y	N	N	N	2021/5/15	2021/5/16	1	2021/5/23	5	5	5	8	3	3	3	3	2021/5/16	2021/5/18
676	Mild	1	59	Male	DM	Japan	Y	2021/5/13	2	ENT	2021/5/15	2021/5/23	8											22.5	N	N	N		Y	Y	N	N	N	N	N	2021/5/15	2021/5/16	1	2021/5/23	3	3	3	3	1	1	1	1	2021/5/16	2021/5/18
677	Moderate	3	46	Female	None	Japan	Y	2021/5/9	7	ENT	2021/5/16	2021/5/25	9	2021/5/16							2021/5/22			18.48	N	N	N		Y	Y	Y	Y	N	N	N	2021/5/16	2021/5/17	1	2021/5/24	4	4	4	4	3	3	3	3	2021/5/17	2021/5/19
678	Moderate	3	29	Female	None	Japan	N	2021/5/15	3	ENT	2021/5/18	2021/5/23	5	2021/5/19							2021/5/20			21.14	N	N	N		Y	Y	Y	Y	N	N	N	2021/5/18	2021/5/19	1	2021/5/26	3	3	4	3	2	2	3	3	2021/5/19	2021/5/21
679	Moderate	3	43	Male	None	Japan	N	2021/5/12	6	ENT	2021/5/18	2021/5/25	7	2021/5/18							2021/5/22			24.85	N	N	N		Y	Y	Y	Y	N	N	N	2021/5/18	2021/5/19	1	2021/5/26	4	4	4	4	3	3	3	3	2021/5/19	2021/5/21
680	Moderate	3	67	Male	COPD, IP	Japan	Y	2021/5/11	8	ENT	2021/5/19	2021/6/26	38	2021/5/19	2021/6/9						2021/6/22			22.15	N	N	N		Y	Y	Y	Y	N	N	N	2021/5/19	2021/5/20	1	2021/5/27	4	4	5	5	3	3	3	3	2021/5/20	2021/5/22
681	Mild	1	54	Male	DCM, PA	Japan	N	2021/5/13	6	ENT	2021/5/19	2021/5/25	6											33.58	N	N	N		Y	Y	N	N	N	N	N	2021/5/19	2021/5/20	1	2021/5/27	3	3	2	3	1	1	1	1	2021/5/20	2021/5/22
682	Moderate	3	70	Male	HTN	Turkey	Y	2021/5/8	11	ENT	2021/5/19	2021/6/3	15	2021/5/19	2021/5/19						2021/5/31			26.61	N	N	N		Y	Y	Y	Y	N	N	Y	2021/5/19	2021/5/20	1	2021/5/27	5	5	5	5	3	3	3	3	2021/5/20	2021/5/22
683	Mild	2	30	Female	None	Japan	N	2021/5/12	8	ENT	2021/5/20	2021/6/1	12											19.58	N	N	N		Y	Y	Y	N	N	N	N	2021/5/20	2021/5/21	1	2021/5/28	3	3	3	3	2	2	2	2	2021/5/21	2021/5/23
684	Mild	2	28	Male	None	Japan	N	2021/5/12	8	ENT	2021/5/20	2021/5/29	9											21.95	N	N	N		Y	Y	N	N	N	N	N	2021/5/20	2021/5/21	1	2021/5/28	3	3	3	3	2	2	2	2	2021/5/21	2021/5/23
685	Mild	2	42	Male	VSD	Japan	N	2021/5/17	3	ENT	2021/5/20	2021/5/27	7											24.76	N	N	N		Y	Y	Y	N	N	N	N	2021/5/20	2021/5/21	1	2021/5/28	3	3	3	3	2	2	2	2	2021/5/21	2021/5/23
686	Mild	2	51	Male	None	Japan	N	2021/5/15	6	ENT	2021/5/21	2021/5/26	5											22.91	N	N	N		Y	Y	Y	N	N	N	N	2021/5/21	2021/5/22	1	2021/5/29	3	3	3	3	2	2	2	2	2021/5/22	2021/5/24
687	Mild	1	80	Male	HTN, Af, Stroke, AP	Japan	N	2021/5/18	3	ENT	2021/5/21	2021/5/28	7											33.85	N	N	N		Y	Y	Y	N	N	N	N	2021/5/21	2021/5/22	1	2021/5/29	3	3	3	3	2	2	2	2	2021/5/22	2021/5/24
688	Moderate	3	59	Male	HTN, HL, Gout	Japan	Y	2021/5/18	3	ENT	2021/5/21	2021/6/4	14	2021/5/21	2021/5/21						2021/5/31			31.93	N	N	N		Y	Y	Y	Y	N	N	N	2021/5/21	2021/5/22	1	2021/5/29	5	5	5	5	3	3	3	3	2021/5/22	2021/5/24
689	Moderate	3	75	Male	AD, Tb	Japan	N	2021/5/21	1	ENT	2021/5/22	2021/6/15	24	2021/5/21							2021/5/24			24.03	N	N	N		Y	Y	Y	Y	N	N	N	2021/5/22	2021/5/23	1	2021/5/30	4	4	3	4	3	3	2	3	2021/5/23	2021/5/25
690	Moderate	3	64	Female	HTN	Japan	Y	2021/5/17	6	ENT	2021/5/23	2021/5/28	5	2021/5/23							2021/5/25			24.55	N	N	N		Y	Y	Y	Y	N	N	N	2021/5/23	2021/5/24	1	2021/5/31	4	4	2	4	3	3	2	3	2021/5/24	2021/5/26
691	Mild	2	62	Male	Gout, HL	Japan	Y	2021/5/16	7	ENT	2021/5/23	2021/6/1	9											25.15	N	N	N		Y	Y	Y	N	N	N	Y	2021/5/23	2021/5/24	1	2021/5/31	3	3	3	3	2	2	2	2	2021/5/24	2021/5/26
692	Moderate	3	70	Male	HTN, Stroke	Japan	Y	2021/5/22	1	ENT	2021/5/23	2021/6/4	12	2021/5/29							20201/6/3			21.42	N	N	N		Y	Y	N	Y	N	N	N	2021/5/23	2021/5/24	1	2021/5/31	3	3	4	4	1	1	3	3	2021/5/24	2021/5/26
693	Moderate	3	46	Male	DCM, Athma	Japan	N	2021/5/20	3	ENT	2021/5/23	2021/6/2	10	2021/5/24							2021/6/2			26.02	N	N	N		Y	Y	N	Y	N	N	N	2021/5/23	2021/5/24	1	2021/5/31	3	3	4	4	1	1	3	3	2021/5/24	2021/5/26
694	Mild	1	62	Male	Lymphoma, HTN, HL	Japan	N	2021/5/22	2	ENT	2021/5/24	2021/6/1	8											22	N	N	N		Y	Y	N	N	N	N	N	2021/5/24	2021/5/25	1	2021/6/1	3	3	3	3	1	1	1	1	2021/5/25	2021/5/27
695	Mild	2	78	Male	DM, HTN	Japan	Y	2021/5/17	7	ENT	2021/5/24	2021/6/8	15											21.58	N	N	N		Y	Y	Y	N	N	N	N	2021/5/24	2021/5/25	1	2021/6/1	3	3	3	3	2	2	2	2	2021/5/25	2021/5/27
696	Moderate	3	49	Male	HTN, HL	Japan	Y	2021/5/23	1	ENT	2021/5/24	2021/6/11	18	2021/5/24	2021/5/24						2021/6/4			23.08	N	N	N		Y	Y	Y	Y	N	N	Y	2021/5/24	2021/5/25	1	2021/6/1	5	5	5	5	3	3	3	3	2021/5/25	2021/5/27
697	Moderate	3	48	Male	HTN	Japan	Y	2021/5/21	4	ENT	2021/5/25	2021/5/31	6	2021/5/25							2021/5/28			25.76	N	N	N		Y	Y	Y	Y	N	N	N	2021/5/25	2021/5/26	1	2021/6/2	4	4	4	4	3	3	3	3	2021/5/26	2021/5/28
698	Moderate	3	66	Female	Stroke	Japan	N	2021/5/25	0	ENT	2021/5/25	2021/6/1	7	2021/5/25							2021/5/29			16.81	N	N	N		Y	Y	Y	Y	N	N	N	2021/5/25	2021/5/25	0	2021/6/1	4	4	4	4	3	3	3	3	2021/5/25	2021/5/28
699	Moderate	3	73	Male	HTN, DM, HL	Japan	Y	2021/5/21	4	ENT	2021/5/25	2021/6/8	14	2021/5/25	2021/5/25						2021/5/30			26.4	N	N	N		Y	Y	Y	Y	N	N	N	2021/5/25	2021/5/26	1	2021/6/2	5	5	5	5	3	3	3	3	2021/5/26	2021/5/28
700	Moderate	3	65	Male	DM, HTN	Japan	Y	2021/5/22	4	ENT	2021/5/26	2021/6/8	13	2021/5/26							2021/6/30			34.01	N	N	N		Y	Y	Y	Y	N	N	N	2021/5/26	2021/5/27	1	2021/6/3	4	4	4	4	3	3	3	3	2021/5/27	2021/5/29
701	Moderate	3	49	Male	None	Japan	N	2021/5/26	0	ENT	2021/5/26	2021/6/19	24	2021/5/26							2021/6/2			20.18	N	N	N		Y	Y	Y	Y	N	N	N	2021/5/26	2021/5/27	1	2021/6/3	4	4	4	4	3	3	3	3	2021/5/27	2021/5/29
702	Severe	4	48	Male	ACS, HTN, DM	Japan	N	2021/5/20	7	ENT	2021/5/27	2021/6/23	27	2021/5/27	2021/5/27	2021/5/27			2021/6/8		20201/6/23			36.09	N	N	N		Y	Y	Y	Y	Y	N	Y	2021/5/27	2021/5/28	1	2021/6/4	6	6	6	6	4	4	4	4	2021/5/28	2021/5/30
703	Mild	1	50	Male	OMI	Japan	N	2021/5/16	12	ENT	2021/5/28	2021/6/7	10											35.55	N	N	N		Y	Y	N	N	N	N	Y	2021/5/28	2021/5/29	1	2021/6/5	3	3	3	3	1	1	1	1	2021/5/29	2021/5/31
704	Moderate	3	81	Male	Bile duct Ca, Athma	Japan	N	2021/5/23	5	ENT	2021/5/28	2021/7/2	35	2021/5/28	2021/6/3						2021/7/2			24.43	N	N	N		Y	Y	Y	Y	N	N	Y	2021/5/28	2021/5/29	1	2021/6/5	4	4	5	5	3	3	3	3	2021/5/29	2021/5/31
705	Moderate	3	44	Male	DM	Japan	Y	2021/5/24	4	ENT	2021/5/28	2021/6/5	8	2021/5/29							2021/5/30			27.64	N	N	N		Y	Y	N	Y	N	N	N	2021/5/28	2021/5/29	1	2021/6/5	3	3	4	4	2	2	3	3	2021/5/29	2021/5/31
706	Mild	1	41	Male	HTN, HL	Japan	Y	2021/5/28	1	ENT	2021/5/29	2021/6/7	9											28.03	N	N	N		Y	Y	N	N	N	N	N	2021/5/29	2021/5/30	1	2021/6/6	3	3	3	3	1	1	1	1	2021/5/30	2021/6/1
707	Mild	1	43	Male	None	Japan	Y	2021/5/26	4	ENT	2021/5/30	2021/6/9	10											25.1	N	N	N		Y	Y	N	N	N	N	N	2021/5/30	2021/5/31	1	2021/6/7	3	3	3	3	1	1	1	1	2021/5/31	2021/6/2
708	Mild	1	47	Male	None	Japan	Y	2021/5/23	7	ENT	2021/5/30	2021/6/4	5											29.62	N	N	N		Y	Y	N	N	N	N	N	2021/5/30	2021/5/31	1	2021/6/7	3	3	3	3	1	1	1	1	2021/5/31	2021/6/2
709	Moderate	3	71	Male	None	Japan	Y	2021/5/26	4	ENT	2021/5/30	2021/6/14	15	2021/6/7							2021/6/9			23.99	N	N	N		Y	Y	Y	Y	N	N	N	2021/5/30	2021/5/31	1	2021/6/7	3	3	4	4	2	2	3	3	2021/5/31	2021/6/2
710	Moderate	3	97	Male	HTN	Japan	N	2021/5/26	5	ENT	2021/5/31	2021/6/14	14	2021/6/4	2021/6/6						2021/6/8			22.42	N	N	N		Y	Y	Y	N	N	N	Y	2021/5/31	2021/6/1	1	2021/6/8	3	3	5	5	2	2	3	3	2021/6/1	2021/6/3
711	Moderate	3	63	Male	HTN, Strock, Gout	Japan	Y	2021/5/20	11	ENT	2021/5/31	2021/6/8	8	2021/6/1							2021/6/4			29.07	N	N	N		Y	Y	Y	Y	N	N	N	2021/5/31	2021/6/1	1	2021/6/8	3	3	4	4	2	2	3	3	2021/6/1	2021/6/3
712	Severe	4	73	Male	DM, HL, HTN	Japan	Y	2021/5/28	3	DEATH	2021/5/31	2021/6/6	6	2021/5/31	2021/6/1									22.48	N	N	Y		Y	Y	Y	Y	N	N	Y	2021/5/31	2021/6/1	1	2021/6/8	4	4	8	8	3	3	4	4	2021/6/1	2021/6/3
713	Moderate	3	61	Male	HTN, HL	Japan	Y	2021/5/24	8	ENT	2021/6/1	2021/6/17	16	2021/6/1							2021/6//7			23.68	N	N	N		Y	Y	Y	Y	N	Y	N	2021/6/1	2021/6/2	1	2021/6/9	4	4	4	4	3	3	3	3	2021/6/2	2021/6/4
714	Moderate	3	78	Female	HTN	Japan	N	2021/5/26	6	ENT	2021/6/1	2021/6/5	4	2021/6/1							2021/6/4			21.13	N	N	N		Y	Y	Y	Y	N	N	N	2021/6/1	2021/6/2	1	2021/6/9	4	4	2	4	3	3	2	3	2021/6/2	2021/6/4
715	Severe	4	60	Female	DM, HTN, HL, depression	Japan	N	2021/5/29	5	ENT	2021/6/3	2021/7/20	47	2021/6/3	2021/6/3	2021/6/7			2021/6/22		2021/7/20			31.39	N	N	N		Y	Y	Y	Y	Y	N	N	2021/6/3	2021/6/4	1	2021/6/11	5	5	7	7	3	3	4	4	2021/6/4	2021/6/6
716	Mild	1	37	Male	None	Japan	Y	2021/5/24	10	ENT	2021/6/3	2021/6/7	4												N	N	N		Y	Y	Y	N	N	N	N	2021/6/3	2021/6/4	1	2021/6/11	3	3	2	3	1	1	1	1	2021/6/4	2021/6/6
717	Moderate	3	46	Male	None	Japan	N	2021/5/30	6	ENT	2021/6/5	2021/6/15	10	2021/6/8					2021/6/9					23.72	N	N	N		Y	Y	Y	Y	N	N	N	2021/6/5	2021/6/5	0	2021/6/12	3	3	4	4	2	2	3	3	2021/6/5	2021/6/8
718	Severe	4	68	Male	None	Japan	Y	2021/5/25	11	DEATH	2021/6/5	2021/6/10	5	2021/6/5	2021/6/5										N	N	N		Y	Y	Y	Y	N	N	Y	2021/6/5	2021/6/6	1	2021/6/13	5	5	8	8	3	3	4	4	2021/6/6	2021/6/8
719	Moderate	3	61	Male	HTN	Japan	Y	2021/6/1	4	ENT	2021/6/5	2021/7/15	40	2021/6/6	2021/6/6						2021/7/9			29.02	N	N	N		Y	Y	Y	Y	N	N	Y	2021/6/6	2021/6/6	0	2021/6/13	5	5	5	5	3	3	3	3	2021/6/6	2021/6/9
720	Moderate	3	53	Female	None	Japan	Y	2021/5/31	6	ENT	2021/6/6	2021/6/15	9	2021/6/7							2021/6/11			25	N	N	N		Y	Y	Y	Y	N	N	N	2021/6/6	2021/6/7	1	2021/6/14	3	3	4	4	1	1	3	3	2021/6/7	2021/6/9
721	Moderate	3	41	Male	None	Japan	N	2021/5/31	7	ENT	2021/6/7	2021/6/11	4	2021/6/7							2021/6/9			24.98	N	N	N		Y	Y	Y	Y	N	N	N	2021/6/7	2021/6/8	1	2021/6/15	4	4	2	4	3	3	2	3	2021/6/8	2021/6/10
722	Moderate	3	75	Male	HTN, Af, AP	Japan	Y	2021/6/4	4	ENT	2021/6/8	2021/6/16	8	2021/6/11							2021/6/13			27.17	N	N	N		Y	Y	Y	Y	N	N	Y	2021/6/8	2021/6/9	1	2021/6/16	3	3	4	4	2	2	3	3	2021/6/9	2021/6/11
723	Mild	2	70	Male	GIST	Japan	Y	2021/6/1	8	ENT	2021/6/9	2021/6/14	5											23.02	N	N	N		Y	Y	Y	N	N	N	N	2021/6/9	2021/6/10	1	2021/6/17	3	3	2	3	2	2	2	2	2021/6/10	2021/6/12
724	Moderate	3	60	Male	None	Japan	Y	2021/5/29	12	ENT	2021/6/10	2021/6/23	13	2021/6/10	2021/6/10						2021/6/21			26	N	N	N		Y	Y	Y	Y	N	N	N	2021/6/10	2021/6/11	1	2021/6/18	5	5	5	5	3	3	3	3	2021/6/11	2021/6/13
725	Mild	1	38	Male	Sarcoidosis	Japan	Y	2021/6/8	2	ENT	2021/6/10	2021/6/19	9											33.18	N	N	N		Y	Y	Y	N	N	N	N	2021/6/10	2021/6/11	1	2021/6/18	3	3	3	3	1	1	1	1	2021/6/11	2021/6/13
726	Mild	1	44	Male	HTN, von Willebrand	Japan	Y	2021/6/8	3	ENT	2021/6/11	2021/6/19	8											32.61	N	N	N		Y	Y	N	N	N	N	N	2021/6/11	2021/6/12	1	2021/6/19	3	3	3	3	1	1	1	1	2021/6/12	2021/6/14
727	Mild	1	96	Female	CHF	Japan	N	2021/6/10	1	ENT	2021/6/11	2021/6/18	7											26.08	N	N	N		Y	Y	N	N	N	N	N	2021/6/11	2021/6/12	1	2021/6/19	3	3	3	3	1	1	1	1	2021/6/12	2021/6/14
728	Moderate	3	37	Male	DM, HTN, SAS, HL	Japan	N	2021/6/1	11	ENT	2021/6/12	2021/6/16	4	2021/6/12							2021/6/14			28.08	N	N	N		Y	Y	Y	Y	N	N	N	2021/6/12	2021/6/13	1	2021/6/20	4	4	2	4	3	3	2	3	2021/6/13	2021/6/15
729	Moderate	3	92	Female	HTN, dimentia, Anemia	Japan	N	2021/6/12	1	ENT	2021/6/13	2021/7/8	25	2021/6/13							2021/6/25				N	N	N		Y	Y	Y	Y	N	N	N	2021/6/13	2021/6/14	1	2021/6/21	4	4	2	4	3	3	2	3	2021/6/14	2021/6/16
730	Moderate	3	60	Male	GERD	Japan	Y	2021/6/11	3	ENT	2021/6/14	2021/6/24	10	2021/6/14							2021/6/21			23.53	N	N	N		Y	Y	Y	Y	N	N	N	2021/6/14	2021/6/15	1	2021/6/22	4	4	4	4	3	3	3	3	2021/6/15	2021/6/17
731	Mild	1	67	Male	CKD, DM, HTN	Japan	N	2021/6/9	5	ENT	2021/6/14	2021/6/19	5											27.2	N	N	N		Y	Y	N	N	N	N	N	2021/6/14	2021/6/15	1	2021/6/22	3	3	2	3	1	1	1	1	2021/6/15	2021/6/17
732	Mild	1	35	Male	Depression	Japan	Y	2021/6/11	4	ENT	2021/6/15	2021/6/23	8											23.25	N	N	N		Y	Y	N	N	N	N	N	2021/6/15	2021/6/16	1	2021/6/23	3	3	3	3	1	1	1	1	2021/6/16	2021/6/18
733	Mild	1	70	Female	None	Japan	N	2021/6/12	4	ENT	2021/6/16	2021/6/23	7											24.98	N	N	N		Y	Y	N	N	N	N	N	2021/6/16	2021/6/17	1	2021/6/24	3	3	3	3	1	1	1	1	2021/6/17	2021/6/19
734	Moderate	3	71	Male	None	Japan	N	2021/6/14	4	ENT	2021/6/18	2021/6/26	8	2021/6/20							2021/6/24			26.71	N	N	N		Y	Y	Y	Y	N	N	N	2021/6/18	2021/6/19	1	2021/6/26	3	3	4	4	2	2	3	3	2021/6/19	2021/6/21
736	Moderate	3	70	Female	None	South Korea	N	2021/6/14	6	ENT	2021/6/20	2021/7/10	20	2021/6/20	2021/6/24						2021/7/10			23.22	N	N	N		Y	Y	Y	Y	N	N	N	2021/6/20	2021/6/21	1	2021/6/27	4	4	5	5	3	3	3	3	2021/6/20	2021/6/21
737	Mild	1	28	Female	Athma	Japan	N	2021/6/17	3	ENT	2021/6/20	2021/6/27	7											26.03	N	N	N		Y	Y	N	N	N	N	N	2021/6/20	2021/6/21	1	2021/6/27	3	3	3	3	1	1	1	1	2021/6/20	2021/6/21
738	Moderate	3	62	Male	HTN, IP	Japan	Y	2021/6/16	4	ENT	2021/6/20	2021/8/5	46	2021/6/20	2021/6/25						2021/7/23			31.1	N	N	N		Y	Y	Y	Y	N	N	Y	2021/6/21	2021/6/22	1	2021/6/29	4	4	5	5	3	3	3	3	2021/6/22	2021/6/24
739	Moderate	3	40	Male	None	Japan	N	2021/6/15	7	ENT	2021/6/22	2021/6/30	8	2021/6/22							2021/6/27			28.41	N	N	N		Y	Y	Y	Y	N	Y	N	2021/6/22	2021/6/23	1	2021/6/30	4	4	4	4	3	3	3	3	2021/6/23	2021/6/25
740	Mild	1	25	Female	None	Japan	N	2021/6/18	4	ENT	2021/6/22	2021/7/2	10											17.51	N	N	N		Y	Y	N	N	N	N	N	2021/6/22	2021/6/23	1	2021/6/30	3	3	3	3	1	1	1	1	2021/6/23	2021/6/25
741	Moderate	3	44	Male	None	Japan	Y	2021/6/18	5	ENT	2021/6/23	2021/7/10	17	2021/6/23							2021/7/1			22.86	N	N	N		Y	Y	Y	Y	N	N	Y	2021/6/23	2021/6/24	1	2021/7/1	4	4	4	4	3	3	3	3	2021/6/24	2021/6/26
742	Mild	1	22	Female	None	Japan	Y	2021/6/20	3	ENT	2021/6/23	2021/6/30	7											30.88	N	N	Y		Y	Y	N	N	N	N	N	2021/6/23	2021/6/24	1	2021/7/1	3	3	3	3	1	1	1	1	2021/6/24	2021/6/26
743	Moderate	3	47	Male	DM, HL	Japan	Y	2021/6/18	5	ENT	2021/6/23	2021/7/5	12	2021/6/23							2021/7/4			31.49	N	N	Y		Y	Y	N	N	N	N	N	2021/6/23	2021/6/24	1	2021/7/1	4	4	4	4	3	3	3	3	2021/6/24	2021/6/26
744	Moderate	3	68	Female	HL	Japan	N	2021/6/14	11	ENT	2021/6/25	2021/7/1	6	2021/6/25							2021/6/30			23.81	N	N	N		Y	Y	Y	Y	N	N	N	2021/6/26	2021/6/27	1	2021/7/3	4	4	2	4	3	3	2	3	2021/6/26	2021/6/28
745	Moderate	3	55	Male	DM, Stroke, HTN, HL	Japan	N	2021/6/21	4	ENT	2021/6/25	2021/7/20	25	2021/6/25	2021/6/27						2021/7/7			27.72	N	N	N		Y	Y	Y	Y	N	N	N	2021/6/26	2021/6/27	1	2021/7/3	4	4	5	5	3	3	3	3	2021/6/26	2021/6/28
746	Mild	1	77	Male	HTN	Japan	N	2021/6/20	7	ENT	2021/6/27	2021/7/5	8											27.06	N	N	N		Y	Y	N	N	N	N	N	2021/6/27	2021/6/28	1	2021/7/5	3	3	3	3	1	1	1	1	2021/6/28	2021/6/30
747	Moderate	3	67	Male	Stroke	Japan	Y	2021/6/24	4	ENT	2021/6/28	2021/7/30	32	2021/6/28	2021/6/28						2021/7/26			24.06	N	N	N		Y	Y	Y	Y	N	Y	N	2021/6/28	2021/6/29	1	2021/7/6	5	5	5	5	3	3	3	3	2021/6/29	2021/7/1
748	Mild	1	74	Male	None	Japan	Y	2021/6/17	12	ENT	2021/6/29	2021/7/4	5											20.72	N	N	N		Y	Y	N	N	N	N	N	2021/6/29	2021/6/29	0	2021/7/6	3	3	2	3	1	1	1	1	2021/6/29	2021/7/2
749	Mild	1	52	Male	None	Japan	N	2021/6/23	6	ENT	2021/6/29	2021/7/5	6											27.38	N	N	N		Y	Y	N	N	N	N	N	2021/6/29	2021/6/30	1	2021/7/7	3	3	2	3	1	1	1	1	2021/6/30	2021/7/2
750	Mild	1	31	Female	None	Japan	N	2021/6/21	8	ENT	2021/6/29	2021/7/4	5											20.77	N	N	N		Y	Y	N	N	N	N	N	2021/6/29	2021/6/30	1	2021/7/7	3	3	2	3	1	1	1	1	2021/6/30	2021/7/2
751	Mild	1	39	Male	None	Japan	N	2021/6/29	2	ENT	2021/7/1	2021/7/9	8											22.94	N	N	N		Y	Y	N	N	N	N	N	2021/7/1	2021/7/2	1	2021/7/9	3	3	3	3	1	1	1	1	2021/7/2	2021/7/4
752	Moderate	3	53	Male	Gout	Japan	Y	2021/6/20	11	ENT	2021/7/1	2021/7/13	12	2021/7/1							2021/7/10			22.85	N	N	N		Y	Y	Y	Y	N	N	N	2021/7/1	2021/7/2	1	2021/7/9	4	4	4	4	3	3	3	3	2021/7/2	2021/7/4
753	Mild	1	39	Male	None	Nepal	N	2021/6/27	5	ENT	2021/7/2	2021/7/30	28											29.21	N	N	N		Y	Y	N	N	N	N	N	2021/7/2	2021/7/3	1	2021/7/10	3	3	3	3	1	1	1	1	2021/7/3	2021/7/5
754	Moderate	3	65	Male	None	Japan	Y	2021/6/24	8	ENT	2021/7/2	2021/7/8	6	2021/7/2							2021/7/4			21.51	N	N	N		Y	Y	Y	Y	N	N	N	2021/7/2	2021/7/3	1	2021/7/10	4	4	3	4	3	3	2	3	2021/7/3	2021/7/5
755	Mild	2	57	Male	Paf, DM	Japan	N	2021/6/26	7	ENT	2021/7/3	2021/7/12	9											30.56	N	N	N		Y	Y	Y	N	N	N	N	2021/7/3	2021/7/4	1	2021/7/11	3	3	3	3	2	2	2	2	2021/7/4	2021/7/6
757	Moderate	3	31	Male	None	Japan	N	2021/6/27	6	ENT	2021/7/3	2021/7/12	9	2021/7/4							2021/7/8			28.89	N	N	N		Y	Y	Y	Y	N	N	N	2021/7/3	2021/7/4	1	2021/7/11	3	3	4	4	2	2	3	3	2021/7/4	2021/7/6
758	Moderate	3	54	Male	HTN	Japan	N	2021/6/25	8	ENT	2021/7/3	2021/7/15	12	2021/7/4							2021/7/12			26.88	N	N	N		Y	Y	Y	Y	N	Y	N	2021/7/3	2021/7/4	1	2021/7/11	4	4	4	4	3	3	3	3	2021/7/4	2021/7/6
759	Mild	1	27	Male	Hashimoto	Japan	N	2021/7/2	1	ENT	2021/7/3	2021/7/13	10											19.15	N	N	N		Y	Y	N	N	N	N	N	2021/7/3	2021/7/4	1	2021/7/11	3	3	3	3	1	1	1	1	2021/7/4	2021/7/6
760	Moderate	3	34	Male	Athma	Japan	Y	2021/6/28	6	ENT	2021/7/4	2021/7/13	9	2021/7/4	2021/7/4						2021/7/13			28.27	N	N	N		Y	Y	Y	Y	N	N	N	2021/7/4	2021/7/5	1	2021/7/12	4	4	4	4	3	3	3	3	2021/7/5	2021/7/7
761	Mild	1	67	Male	Stroke, HTN, DM	Japan	Y	2021/6/30	4	ENT	2021/7/4	2021/7/9	5											26.56	N	N	N		Y	Y	N	N	N	N	N	2021/7/4	2021/7/5	1	2021/7/12	3	3	2	3	1	1	1	1	2021/7/5	2021/7/7
762	Moderate	3	37	Male	None	Japan	Y	2021/6/30	5	ENT	2021/7/5	2021/7/10	5	2021/7/5							2021/7/7			32.02	N	N	N		Y	Y	Y	Y	N	N	N	2021/7/5	2021/7/6	1	2021/7/13	4	4	2	4	3	3	2	3	2021/7/6	2021/7/8
763	Moderate	3	47	Male	None	Japan	N	2021/6/30	5	ENT	2021/7/5	2021/7/17	12	2021/7/5							2021/7/16			26.47	N	N	N		Y	Y	Y	Y	N	N	Y	2021/7/5	2021/7/6	1	2021/7/13	4	4	4	4	3	3	3	3	2021/7/6	2021/7/8
764	Mild	1	54	Male	Esophageal Cancer	Japan	Y	2021/7/3	3	ENT	2021/7/6	2021/7/13	7											22.3	N	N	N		Y	Y	N	N	N	N	N	2021/7/6	2021/7/7	1	2021/7/14	3	3	3	3	1	1	1	1	2021/7/7	2021/7/9
765	Moderate	3	63	Male	MI, HTN	Japan	Y	2021/6/29	7	ENT	2021/7/6	2021/7/21	15	2021/7/6	2021/7/6						2021/7/19			26.48	N	N	N		Y	Y	Y	Y	N	N	N	2021/7/6	2021/7/7	1	2021/7/14	5	5	5	5	3	3	3	3	2021/7/7	2021/7/9
766	Moderate	3	53	Female	HTN, Athma	Japan	N	2021/7/6	1	ENT	2021/7/7	2021/7/17	10	2021/7/8							2021/7/14			40.77	N	N	N		Y	Y	Y	Y	Y	N	N	2021/7/7	2021/7/8	1	2021/7/15	3	3	4	4	2	2	3	3	2021/7/8	2021/7/10
767	Moderate	3	48	Female	None	Japan	Y	2021/6/28	9	ENT	2021/7/7	2021/7/16	9	2021/7/7							2021/7/11			15.58	N	N	N		Y	Y	Y	Y	N	N	N	2021/7/7	2021/7/8	1	2021/7/15	4	4	4	4	3	3	3	3	2021/7/8	2021/7/10
768	Moderate	3	51	Male	None	Japan	Y	2021/6/27	10	ENT	2021/7/7	2021/7/12	5	2021/7/7							2021/7/8			21.44	N	N	N		Y	Y	Y	Y	N	N	N	2021/7/7	2021/7/8	1	2021/7/15	4	4	2	4	3	3	2	3	2021/7/8	2021/7/10
769	Moderate	3	34	Male	Gout	Japan	N	2021/6/28	9	ENT	2021/7/7	2021/7/17	10	2021/7/7	2021/7/7						2021/7/15			40.83	N	N	N		Y	Y	Y	Y	N	N	N	2021/7/7	2021/7/8	1	2021/7/15	5	5	5	5	3	3	3	3	2021/7/8	2021/7/10
770	Mild	2	49	Male	None	Indian	N	2021/6/30	8	ENT	2021/7/8	2021/7/14	6											24.44	N	N	Y		Y	Y	Y	N	N	N	N	2021/7/8	2021/7/9	1	2021/7/16	3	3	2	3	2	2	2	2	2021/7/9	2021/7/11
771	Moderate	3	43	Male	None	Japan	N	2021/7/6	4	ENT	2021/7/10	2021/7/25	15	2021/7/12							2021/7/20			28.02	N	N	N		Y	Y	Y	Y	N	N	N	2021/7/10	2021/7/11	1	2021/7/18	3	3	4	4	2	2	3	3	2021/7/11	2021/7/13
772	Moderate	3	51	Male	Colon Ca, HTN	Japan	Y	2021/7/7	3	ENT	2021/7/10	2021/7/23	13	2021/7/11							2021/7/18			37.69	N	N	N		Y	Y	Y	Y	N	Y	N	2021/7/10	2021/7/11	1	2021/7/18	3	3	4	4	2	2	3	3	2021/7/11	2021/7/13
773	Mild	1	38	Female	None	Japan	N	2021/7/6	5	ENT	2021/7/11	2021/7/20	9											17.49	N	N	N		Y	Y	N	N	N	N	N	2021/7/11	2021/7/12	1	2021/7/19	3	3	3	3	1	1	1	1	2021/7/12	2021/7/14
774	Mild	1	31	Male	HIV	Japan	Y	2021/7/8	3	ENT	2021/7/11	2021/7/19	8											20.5	N	N	N		Y	Y	N	N	N	N	N	2021/7/11	2021/7/12	1	2021/7/19	3	3	3	3	1	1	1	1	2021/7/12	2021/7/14
775	Moderate	3	44	Male	HTN, DM	Japan	N	2021/7/4	8	ENT	2021/7/12	2021/7/18	6	2021/7/12							2021/7/16			34.96	N	N	N		Y	Y	Y	Y	N	N	N	2021/7/12	2021/7/13	1	2021/7/20	4	4	4	4	3	3	3	3	2021/7/13	2021/7/15
776	Moderate	3	79	Male	Gout	Japan	Y	2021/7/2	10	ENT	2021/7/12	2021/7/23	11	2021/7/12							2021/7/17			24.44	N	N	N		Y	Y	Y	Y	N	N	Y	2021/7/12	2021/7/13	1	2021/7/20	4	4	4	4	3	3	3	3	2021/7/13	2021/7/15
777	Moderate	3	64	Male	HTN, Gout	Japan	Y	2021/7/8	5	ENT	2021/7/13	2021/7/24	11	2021/7/13							2021/7/21			27.1	N	N	N		Y	Y	Y	Y	N	N	N	2021/7/13	2021/7/14	1	2021/7/21	4	4	4	4	3	3	3	3	2021/7/14	2021/7/16
778	Moderate	3	50	Male	None	Japan	Y	2021/7/5	8	ENT	2021/7/13	2021/7/22	9	2021/7/13							2021/7/19			28.42	N	N	N		Y	Y	Y	Y	N	N	Y	2021/7/13	2021/7/14	1	2021/7/21	4	4	4	4	3	3	3	3	2021/7/14	2021/7/16
779	Moderate	3	84	Male	HTN, DM, CKD, CHF	Japan	Y	2021/7/2	11	ENT	2021/7/13	2021/8/30	48	2021/7/13	2021/7/18						2021/8/23			23.07	N	N	N		Y	Y	Y	Y	N	N	N	2021/7/13	2021/7/14	1	2021/7/21	4	4	5	5	3	3	3	3	2021/7/14	2021/7/16
780	Moderate	3	47	Male	None	Japan	N	2021/7/4	9	ENT	2021/7/13	2021/7/31	18	2021/7/13	2021/7/13						2021/7/29			28.01	N	N	N		Y	Y	Y	Y	N	Y	N	2021/7/13	2021/7/14	1	2021/7/21	5	5	5	5	3	3	3	3	2021/7/14	2021/7/16
781	Moderate	3	56	Female	HTN	Japan	Y	2021/7/11	3	ENT	2021/7/14	2021/7/27	13	2021/7/18							2021/7/23			23.88	N	N	N		Y	Y	N	N	N	N	N	2021/7/14	2021/7/15	1	2021/7/22	3	3	3	3	1	1	1	1	2021/7/15	2021/7/17
782	Moderate	3	46	Male	HTN, Gout	Japan	N	2021/7/3	11	ENT	2021/7/14	2021/7/30	16	2021/7/14							2021/7/20			27.81	N	N	N		Y	Y	Y	Y	N	N	N	2021/7/14	2021/7/15	1	2021/7/22	4	4	4	4	3	3	3	3	2021/7/15	2021/7/17
783	Mild	1	77	Female	None	Japan	N	2021/6/30	14	ENT	2021/7/14	2021/7/17	3											25.75	N	N	N		Y	Y	N	N	N	N	N	2021/7/14	2021/7/15	1	2021/7/22	3	3	2	3	1	1	1	1	2021/7/15	2021/7/17
784	Moderate	3	45	Male	None	Japan	Y	2021/7/13	2	ENT	2021/7/15	2021/7/23	8	2021/7/15							2021/7/19			30.46	N	N	N		Y	Y	Y	Y	N	N	N	2021/7/15	2021/7/16	1	2021/7/23	4	4	4	4	3	3	3	3	2021/7/16	2021/7/18
785	Moderate	3	30	Female	Athma	Japan	Y	2021/7/9	6	ENT	2021/7/15	2021/7/30	15	2021/7/15							2021/7/28			28.49	N	N	N		Y	Y	Y	Y	N	N	N	2021/7/15	2021/7/16	1	2021/7/23	4	4	4	4	3	3	3	3	2021/7/16	2021/7/18
786	Moderate	3	37	Female	Athma	Japan	N	2021/7/6	9	ENT	2021/7/15	2021/7/22	7	2021/7/15							2021/7/22			26.23	N	N	N		Y	Y	Y	Y	N	N	N	2021/7/15	2021/7/16	1	2021/7/23	4	4	5	4	3	3	3	3	2021/7/16	2021/7/18
787	Moderate	3	44	Male	None	Japan	Y	2021/7/9	7	ENT	2021/7/16	2021/7/21	5	2021/7/16							2021/7/19			25.47	N	N	N		Y	Y	Y	Y	N	N	N	2021/7/16	2021/7/17	1	2021/7/24	4	4	2	4	3	3	2	3	2021/7/17	2021/7/19
788	Moderate	3	66	Male	TAA	Japan	Y	2021/7/13	5	ENT	2021/7/18	2021/7/25	7	2021/7/19							2021/7/20			31.55	N	N	N		Y	Y	Y	Y	N	N	N	2021/7/18	2021/7/19	1	2021/7/26	3	3	4	4	2	2	3	3	2021/7/19	2021/7/21
789	Moderate	3	61	Male	HTN, DM	Japan	Y	2021/7/11	7	ENT	2021/7/18	2021/8/12	24	2021/7/18	2021/7/18						2021/8/11				N	N	N		Y	Y	Y	Y	N	N	Y	2021/7/18	2021/7/19	1	2021/7/26	5	5	5	5	3	3	3	3	2021/7/19	2021/7/21
790	Moderate	3	43	Male	None	Japan	Y	2021/7/12	7	ENT	2021/7/19	2021/7/28	9	2021/7/19							2021/7/24			30.16	N	N	N		Y	Y	Y	Y	N	N	Y	2021/7/19	2021/7/20	1	2021/7/27	4	4	4	4	3	3	3	3	2021/7/20	2021/7/22
791	Moderate	3	50	Male	None	Japan	N	2021/7/12	7	ENT	2021/7/19	2021/7/30	11	2021/7/20							2021/7/22			24.86	N	N	N		Y	Y	Y	N	N	N	N	2021/7/19	2021/7/20	1	2021/7/27	3	3	4	4	1	1	3	3	2021/7/20	2021/7/22
792	Mild	1	55	Male	HL, Gout	Japan	Y	2021/7/17	4	ENT	2021/7/21	2021/8/1	11											29.71	N	N	N		Y	Y	N	N	N	N	N	2021/7/21	2021/7/22	1	2021/7/29	3	3	3	3	1	1	1	1	2021/7/22	2021/7/24
793	Moderate	3	46	Male	None	Japan	Y	2021/7/12	9	ENT	2021/7/21	2021/7/26	5	2021/7/21							2021/7/23			23.44	N	N	N		Y	Y	Y	Y	N	N	N	2021/7/21	2021/7/22	1	2021/7/29	4	4	2	4	3	3	2	3	2021/7/22	2021/7/24
794	Mild	1	63	Female	None	Japan	N	2021/7/14	7	ENT	2021/7/21	2021/8/2	12												N	N	N		Y	Y	N	N	N	N	N	2021/7/21	2021/7/22	1	2021/7/29	3	3	3	3	1	1	1	1	2021/7/22	2021/7/24
795	Mild	2	58	Male	None	Japan	Y	2021/7/12	10	ENT	2021/7/22	2021/7/27	5											25.4	N	N	N		Y	Y	Y	N	N	N	N	2021/7/22	2021/7/23	1	2021/7/30	3	3	3	3	2	2	2	2	2021/7/23	2021/7/25
796	Mild	1	53	Male	DM	Nepal	N	2021/7/12	10	ENT	2021/7/22	2021/7/29	7											22.85	N	N	N		Y	Y	N	N	N	N	N	2021/7/22	2021/7/23	1	2021/7/30	3	3	3	3	1	1	1	1	2021/7/23	2021/7/25
797	Moderate	3	55	Male	None	Japan	Y	2021/7/14	9	ENT	2021/7/23	2021/8/20	28	2021/7/23	2021/7/24						2021/8/20			24.91	N	N	N		Y	Y	Y	Y	N	N	N	2021/7/23	2021/7/24	1	2021/7/31	4	4	5	5	3	3	3	3	2021/7/24	2021/7/26
798	Mild	2	56	Male	ALD	Japan	Y	2021/7/19	4	ENT	2021/7/23	2021/8/3	11											33.52	N	N	N		Y	Y	Y	N	N	N	N	2021/7/23	2021/7/24	1	2021/7/31	3	3	3	3	2	2	2	2	2021/7/24	2021/7/26
799	Moderate	3	57	Female	ALD	Japan	Y	2021/7/17	7	ENT	2021/7/24	2021/8/3	10	2021/7/24	2021/7/25						2021/8/3			30.15	N	N	N		Y	Y	Y	Y	N	N	N	2021/7/24	2021/7/25	1	2021/8/1	4	4	5	5	3	3	3	3	2021/7/25	2021/7/27
800	Moderate	3	61	Male	None	Japan	Y	2021/7/17	7	ENT	2021/7/24	2021/8/3	10	2021/7/29							2021/7/31			25.11	N	N	N		Y	Y	Y	Y	N	N	Y	2021/7/24	2021/7/25	1	2021/8/1	3	3	4	4	1	1	3	3	2021/7/25	2021/7/27
801	Moderate	3	55	Male	DM	Japan	Y	2021/7/18	7	ENT	2021/7/25	2021/8/18	24	2021/7/25	2021/7/25						2021/8/18			23.41	N	N	N		Y	Y	Y	Y	N	Y	N	2021/7/25	2021/7/26	1	2021/8/2	5	5	5	5	3	3	3	3	2021/7/26	2021/7/28
802	Moderate	3	54	Female	None	Japan	N	2021/7/17	9	ENT	2021/7/26	2021/8/3	8	2021/7/26							2021/8/1			28.75	N	N	N		Y	Y	Y	Y	N	N	N	2021/7/26	2021/7/27	1	2021/8/3	4	4	4	4	3	3	3	3	2021/7/27	2021/7/29
803	Moderate	3	53	Male	MCNS, HTN	Japan	Y	2021/7/17	9	ENT	2021/7/26	2021/8/3	8	2021/7/28							2021/7/30			22.75	N	N	N		Y	Y	Y	Y	N	N	N	2021/7/26	2021/7/27	1	2021/8/3	3	3	4	4	2	2	3	3	2021/7/27	2021/7/29
804	Moderate	3	58	Male	HTN, HL	Japan	N	2021/7/21	5	ENT	2021/7/26	2021/8/8	13	2021/7/27							2021/8/6			25.54	N	N	N		Y	Y	Y	Y	N	N	N	2021/7/26	2021/7/27	1	2021/8/3	3	3	4	4	2	2	3	3	2021/7/27	2021/7/29
805	Moderate	3	59	Male	DM, HL	Japan	Y	2021/7/12	14	ENT	2021/7/26	2021/8/12	17	2021/7/26							2021/8/10			23.38	N	N	N		Y	Y	Y	Y	N	N	N	2021/7/26	2021/7/27	1	2021/8/3	4	4	4	4	3	3	3	3	2021/7/27	2021/7/29
806	Mild	1	50	Male	IE, Stroke	Japan	N	2021/7/22	5	ENT	2021/7/27	2021/8/2	6											22.21	N	N	N		Y	Y	Y	N	N	N	N	2021/7/27	2021/7/28	1	2021/8/4	3	3	3	3	1	1	1	1	2021/7/28	2021/7/30
807	Moderate	3	27	Male	HIV	Japan	N	2021/7/20	7	ENT	2021/7/27	2021/8/4	8	2021/7/27							2021/7/30			26.65	N	N	N		Y	Y	Y	Y	N	N	N	2021/7/27	2021/7/28	1	2021/8/4	4	4	4	4	3	3	3	3	2021/7/28	2021/7/30
808	Moderate	3	59	Male	DM, HTN, HL	Japan	Y	2021/7/12	15	ENT	2021/7/27	2021/8/11	15	2021/7/27	2021/7/27						2021/8/5			26.1	N	N	N		Y	Y	Y	Y	N	N	N	2021/7/27	2021/7/28	1	2021/8/4	5	5	4	5	3	3	3	3	2021/7/28	2021/7/30
809	Moderate	3	50	Male	HTN, Stroke	Japan	N	2021/7/20	7	ENT	2021/7/27	2021/8/8	12	2021/7/27							2021/8/2			21.45	N	N	N		Y	Y	Y	Y	N	N	N	2021/7/27	2021/7/28	1	2021/8/4	4	4	4	4	3	3	3	3	2021/7/28	2021/7/30
810	Moderate	3	32	Female	IgAN, DM	Japan	N	2021/7/21	6	ENT	2021/7/27	2021/8/12	16	2021/7/28	2021/7/28						2022/8/7			25.32	N	N	N		Y	Y	Y	Y	N	N	N	2021/7/27	2021/7/28	1	2021/8/4	3	3	5	5	2	2	3	3	2021/7/28	2021/7/30
811	Mild	1	70	Female	Renal Ca, Stomach Ca	Japan	N	2021/7/21	7	ENT	2021/7/28	2021/8/6	9											17.28	N	N	N		Y	Y	N	N	N	N	N	2021/7/28	2021/7/29	1	2021/8/5	3	3	3	3	1	1	1	1	2021/7/29	2021/7/31
812	Mild	1	28	Female	None	Myanmar	N	2021/7/22	6	ENT	2021/7/28	2021/8/4	7											23.1	N	N	N		Y	Y	N	N	N	N	N	2021/7/28	2021/7/29	1	2021/8/5	3	3	3	3	1	1	1	1	2021/7/29	2021/7/31
813	Moderate	3	28	Male	None	Japan	Y	2021/7/20	8	ENT	2021/7/28	2021/9/3	37	2021/7/28	2021/7/28						2021/8/20			26.34	N	N	N		Y	Y	Y	Y	N	N	N	2021/7/28	2021/7/29	1	2021/8/5	5	5	5	5	3	3	3	3	2021/7/29	2021/7/31
815	Mild	1	51	Male	SLE, RA	Japan	N	2021/7/28	0	ENT	2021/7/28	2021/8/5	8											23.12	N	N	N		Y	Y	N	N	N	N	Y	2021/7/28	2021/7/29	1	2021/8/5	3	3	3	3	1	1	1	1	2021/7/29	2021/7/31
816	Moderate	3	37	Male	HL	Japan	Y	2021/7/24	5	ENT	2021/7/29	2021/8/6	8	2021/7/29							2021/8/4			25.97	N	N	N		Y	Y	Y	Y	N	N	N	2021/7/29	2021/7/30	1	2021/8/6	4	4	4	4	3	3	3	3	2021/7/30	2021/8/1
817	Moderate	3	43	Male	None	Japan	N	2021/7/17	13	ENT	2021/7/30	2021/8/17	18	2021/7/30							2021/8/3			23.85	N	N	N		Y	Y	Y	N	N	N	N	2021/7/30	2021/7/31	1	2021/8/7	4	4	4	4	3	3	3	3	2021/7/31	2021/8/2
818	Moderate	3	44	Male	None	Japan	Y	2021/7/22	9	ENT	2021/7/31	2021/8/9	9	2021/7/31	2021/7/31						2021/8/6			18.58	N	N	N		Y	Y	Y	Y	N	N	N	2021/7/31	2021/8/1	1	2021/8/8	5	5	5	5	3	3	3	3	2021/8/1	2021/8/3
820	Moderate	3	48	Male	None	Japan	Y	2021/7/25	7	ENT	2021/8/1	2021/8/7	6	2021/8/1							2021/8/6			23.63	N	N	N		Y	Y	Y	Y	N	N	N	2021/8/1	2021/8/2	1	2021/8/9	4	4	4	2	3	3	3	2	2021/8/2	2021/8/4
821	Moderate	3	46	Male	DM	Japan	N	2021/7/28	5	ENT	2021/8/2	2021/8/10	8	2021/8/2							2021/8/7			36.07	N	N	N		Y	Y	Y	Y	N	N	N	2021/8/2	2021/8/3	1	2021/8/10	4	4	4	4	3	3	3	3	2021/8/3	2021/8/5
822	Mild	2	37	Male	None	Japan	N	2021/7/23	10	ENT	2021/8/2	2021/8/9	7											23.21	N	N	N		Y	Y	Y	N	N	N	Y	2021/8/2	2021/8/3	1	2021/8/10	3	3	3	3	2	2	2	2	2021/8/3	2021/8/5
823	Moderate	3	41	Male	None	Japan	N	2021/7/26	7	ENT	2021/8/2	2021/8/10	8	2021/8/2							2021/8/5			30.24	N	N	N		Y	Y	Y	Y	N	N	N	2021/8/2	2021/8/3	1	2021/8/10	4	4	4	4	3	3	3	3	2021/8/3	2021/8/5
824	Moderate	3	46	Male	Athma	Japan	N	2021/7/25	8	ENT	2021/8/2	2021/8/19	17	2021/8/2	2021/8/2						2021/8/7			25	N	N	N		Y	Y	Y	Y	N	Y	N	2021/8/2	2021/8/3	1	2021/8/10	5	5	5	5	3	3	3	3	2021/8/3	2021/8/5
825	Moderate	3	54	Male	HIV	Japan	N	2021/7/24	10	ENT	2021/8/3	2021/8/20	17	2021/8/3	2021/8/3						2021/8/13			25.42	N	N	N		Y	Y	Y	Y	N	N	N	2021/8/3	2021/8/4	1	2021/8/11	4	4	5	5	3	3	3	3	2021/8/4	2021/8/6
826	Mild	1	44	Male	None	Japan	Y	2021/7/24	10	ENT	2021/8/3	2021/8/6	3											18.62	N	N	N		Y	Y	N	N	N	N	N	2021/8/3	2021/8/4	1	2021/8/11	3	3	2	3	1	1	1	1	2021/8/4	2021/8/6
827	Moderate	3	33	Female	None	Japan	N	2021/7/26	8	ENT	2021/8/3	2021/8/8	5	2021/8/3							2021/8/7			20.57	N	N	N		Y	Y	Y	Y	N	N	N	2021/8/3	2021/8/4	1	2021/8/11	4	4	2	4	3	3	2	3	2021/8/4	2021/8/6
828	Moderate	3	81	Female	None	Japan	N	2021/8/1	3	ENT	2021/8/4	2021/8/21	17	2021/8/4	2021/8/5						2021/8/17			23.35	N	N	N		Y	Y	Y	Y	N	N	N	2021/8/4	2021/8/5	1	2021/8/12	4	5	5	5	3	3	3	3	2021/8/5	2021/8/7
829	Moderate	3	37	Male	Rectal Perforation	England	N	2021/7/27	9	ENT	2021/8/5	2021/8/18	13	2021/8/5	2021/8/5						2021/8/17			38.01	N	N	N		Y	Y	Y	Y	N	N	N	2021/8/5	2021/8/6	1	2021/8/13	5	5	5	5	3	3	3	3	2021/8/6	2021/8/8
830	Moderate	3	61	Male	Recatal Ca	Japan	Y	2021/7/29	7	ENT	2021/8/5	2021/8/13	8	2021/8/5							2021/8/10			21.41	N	N	N		Y	Y	Y	Y	N	N	N	2021/8/5	2021/8/6	1	2021/8/13	4	4	4	4	3	3	3	3	2021/8/6	2021/8/8
831	Moderate	3	56	Female	Hashimoto	Japan	N	2021/7/30	6	ENT	2021/8/5	2021/8/12	7	2021/8/5							2021/8/11			21.5	N	N	N		Y	Y	Y	Y	N	N	N	2021/8/5	2021/8/6	1	2021/8/13	4	4	3	4	3	3	2	3	2021/8/6	2021/8/8
832	Moderate	3	53	Male	None	Japan	N	2021/7/31	5	ENT	2021/8/5	2021/8/17	12	2021/8/5	2021/8/5						2021/8/13			26.32	N	N	N		Y	Y	Y	Y	N	N	N	2021/8/5	2021/8/6	1	2021/8/13	5	5	4	5	3	3	3	3	2021/8/6	2021/8/8
833	Moderate	3	60	Female	HL	Japan	N	2021/7/28	8	ENT	2021/8/5	2021/9/1	27	2021/8/5	2021/8/5									22.24	N	N	N		Y	Y	Y	Y	N	N	N	2021/8/5	2021/8/6	1	2021/8/13	5	5	5	5	3	3	3	3	2021/8/6	2021/8/8
835	Severe	3	52	Male	RA, DM, HTN, Obesity	Japan	N	2021/8/2	4	Death	2021/8/6	2021/8/23	17	2021/8/6	2021/8/6									41.55	N	N	N		Y	Y	Y	Y	N	N	N	2021/8/6	2021/8/7	1	2021/8/14	5	5	5	8	3	3	3	3	2021/8/7	2021/8/9
836	Moderate	3	39	Female	None	Thai	N	2021/7/25	12	ENT	2021/8/6	2021/8/11	6	2021/8/6							2021/8/10			28,82	N	N	N		Y	Y	Y	Y	N	N	N	2021/8/6	2021/8/7	1	2021/8/14	4	4	4	4	3	3	1	3	2021/8/7	2021/8/9
837	Moderate	3	56	Male	DM, Athma	Japan	N	2021/7/28	9	ENT	2021/8/6	2021/8/19	14	2021/8/6	2021/8/6	2021/8/13					2021/8/16			30.4	N	N	N		Y	Y	Y	Y	N	N	N	2021/8/6	2021/8/7	1	2021/8/14	5	5	5	5	3	3	3	3	2021/8/7	2021/8/9
838	Moderate	3	60	Male	Gout	Japan	N	2021/7/30	8	ENT	2021/8/7	2021/8/21	15	2021/8/7							2021/8/14			23.56	N	N	N		Y	Y	Y	Y	N	N	N	2021/8/7	2021/8/8	1	2021/8/15	4	4	4	4	3	3	3	3	2021/8/8	2021/8/10
839	Moderate	3	37	Male	Asthma, HTN	Japan	Y	2021/7/27	11	ENT	2021/8/7	2021/8/11	5	2021/8/7							2021/8/10			28.26	N	N	N		Y	Y	Y	Y	N	N	N	2021/8/7	2021/8/8	1	2021/8/15	4	4	2	4	3	3	1	3	2021/8/8	2021/8/10
840	Moderate	3	34	Male	CML	Japan	N	2021/8/4	4	ENT	2021/8/8	2021/8/14	7	2021/8/8							2021/8/12			31.62	N	N	N		Y	Y	Y	Y	N	N	N	2021/8/8	2021/8/9	1	2021/8/16	4	4	2	4	3	3	1	3	2021/8/9	2021/8/11
841	Severe	3	79	Female	HTN	Japan	N	2021/7/28	11	Death	2021/8/8	2021/8/19	12	2021/8/8	2021/8/8						DEATH				N	N	N		Y	Y	Y	Y	N	N	N	2021/8/8	2021/8/9	1	2021/8/16	5	5	5	8	3	3	3	3	2021/8/9	2021/8/11
842	Moderate	3	35	Male	None	Japan	N	2021/8/2	6	ENT	2021/8/8	2021/8/16	9	2021/8/8	2021/8/8						2021/8/10			23.84	N	N	N		Y	Y	Y	Y	N	N	N	2021/8/8	2021/8/9	1	2021/8/16	5	4	2	5	3	3	1	3	2021/8/9	2021/8/11
843	Moderate	3	53	Male	HL, Gout	China	N	2021/8/2	6	ENT	2021/8/8	2021/8/18	11	2021/8/8							2021/8/10			27.84	N	N	N		Y	Y	Y	Y	N	N	N	2021/8/8	2021/8/9	1	2021/8/16	4	4	3	4	3	3	1	3	2021/8/9	2021/8/11
844	Severe	4	78	Male	MALT lymphoma	United States	Y	2021/8/8	0	Death	2021/8/8	2021/8/29	21	2021/8/8	2021/8/8	2021/8/17								22.43	N	N	N		Y	Y	Y	Y	N	N	N	2021/8/9	2021/8/10	1	2021/8/17	5	5	6	8	3	3	3	3	2021/8/10	2021/8/12
845	Moderate	3	48	Male	None	Japan	N	2021/8/1	7	ENT	2021/8/8	2021/8/25	17	2021/8/8	2021/8/8						2021/8/21			28.33	N	N	N		Y	Y	Y	Y	N	N	N	2021/8/9	2021/8/10	1	2021/8/17	5	5	5	5	3	3	3	3	2021/8/10	2021/8/12
846	Moderate	3	49	Male	HTN, HL, Gout	Japan	Y	2021/8/6	2	ENT	2021/8/8	2021/8/21	13	2021/8/8							2021/8/11			31.56	N	N	N		Y	Y	Y	Y	N	N	N	2021/8/9	2021/8/10	1	2021/8/17	4	4	3	4	3	2	1	3	2021/8/10	2021/8/12
847	Moderate	3	39	Male	None	Japan	N	2021/7/26	13	ENT	2021/8/8	2021/8/12	4	2021/8/8							2021/8/10			19.74	N	N	N		Y	Y	Y	Y	N	N	N	2021/8/9	2021/8/10	1	2021/8/17	4	4	2	4	3	3	1	3	2021/8/10	2021/8/12
848	Moderate	3	41	Female	None	Japan	N	2021/8/3	7	ENT	2021/8/10	2021/8/20	11	2021/8/10							2021/8/15			19.7	N	N	N		Y	Y	Y	Y	N	N	N	2021/8/10	2021/8/11	1	2021/8/18	4	4	3	4	3	3	1	3	2021/8/11	2021/8/13
849	Moderate	3	48	Male	HTN	Japan	N	2021/7/31	10	ENT	2021/8/10	2021/8/19	10	2021/8/10	2021/8/10						2021/8/16			38.64	N	N	N		Y	Y	Y	Y	N	N	N	2021/8/10	2021/8/11	1	2021/8/18	5	5	4	5	3	3	3	3	2021/8/11	2021/8/13
850	Moderate	3	61	Male	None	Japan	N	2021/8/5	5	ENT	2021/8/10	2021/9/11	33	2021/8/10	2021/8/10						2021/9/11			18.63	N	N	N		Y	Y	Y	Y	N	N	N	2021/8/10	2021/8/11	1	2021/8/18	5	5	5	5	3	3	3	3	2021/8/11	2021/8/13
851	Moderate	3	68	Male	HTN	Japan	N	2021/8/8	2	ENT	2021/8/10	2021/8/24	15	2021/8/10							2021/8/21			28.72	N	N	N		Y	Y	Y	Y	N	N	N	2021/8/10	2021/8/11	1	2021/8/18	4	4	4	4	3	3	3	3	2021/8/11	2021/8/13
852	Moderate	3	65	Male	Colon Ca	Japan	Y	2021/8/4	6	ENT	2021/8/10	2021/8/18	9	2021/8/10							2021/8/17			21.77	N	N	N		Y	Y	Y	Y	N	N	N	2021/8/10	2021/8/11	1	2021/8/18	4	4	4	4	3	3	3	3	2021/8/11	2021/8/13
853	Moderate	3	67	Male	None	Japan	N	2021/8/2	9	ENT	2021/8/11	2021/8/22	12	2021/8/11	2021/8/11						2021/8/18			26.55	N	N	N		Y	Y	Y	Y	N	N	N	2021/8/11	2021/8/12	1	2021/8/19	5	5	4	5	3	3	3	3	2021/8/12	2021/8/14
854	Moderate	3	35	Male	Asthma	Japan	Y	2021/8/4	7	ENT	2021/8/11	2021/8/24	14	2021/8/11	2021/8/11						2021/8/21			71.2	N	N	N		Y	Y	Y	Y	N	N	N	2021/8/11	2021/8/12	1	2021/8/19	5	5	5	5	3	3	3	3	2021/8/12	2021/8/14
855	Moderate	3	31	Male	None	China	N	2021/8/3	8	ENT	2021/8/11	2021/8/19	9	2021/8/11							2021/8/16			27.43	N	N	N		Y	Y	Y	Y	N	N	N	2021/8/11	2021/8/12	1	2021/8/19	4	4	3	4	3	3	2	3	2021/8/12	2021/8/14
856	Moderate	3	30	Male	None	Japan	N	2021/8/1	10	ENT	2021/8/11	2021/8/24	14	2021/8/11	2021/8/11						2021/8/22			25.1	N	N	N		Y	Y	Y	Y	N	N	N	2021/8/11	2021/8/12	1	2021/8/19	5	5	4	5	3	3	3	3	2021/8/12	2021/8/14
857	Moderate	3	40	Male	None	Japan	N	2021/7/28	14	ENT	2021/8/11	2021/9/4	25	2021/8/11	2021/8/11						2021/8/25			24.39	N	N	N		Y	Y	Y	Y	N	N	N	2021/8/11	2021/8/12	1	2021/8/19	5	5	5	5	3	3	3	3	2021/8/12	2021/8/14
858	Severe	4	58	Female	None	Japan	N	2021/8/2	10	Death	2021/8/12	2021/9/16	36	2021/8/12	2021/8/12	2021/8/16	2021/8/25								N	N	N		Y	Y	Y	Y	N	N	N	2021/8/12	2021/8/13	1	2021/8/20	5	5	6	8	3	3	4	4	2021/8/13	2021/8/15
859	Moderate	3	38	Male	None	Japan	N	2021/8/4	9	ENT	2021/8/13	2021/9/1	20	2021/8/13	2021/8/13						2021/8/18			24.36	N	N	N		Y	Y	Y	Y	N	N	N	2021/8/13	2021/8/14	1	2021/8/21	5	5	3	5	3	3	2	3	2021/8/14	2021/8/16
860	Moderate	3	61	Female	HTN, DM, HL, Athma	Japan	N	2021/8/10	3	ENT	2021/8/13	2021/8/26	14	2021/8/13							2021/8/24			18.07	N	N	N		Y	Y	Y	Y	N	N	N	2021/8/13	2021/8/14	1	2021/8/21	4	4	4	4	3	3	3	3	2021/8/14	2021/8/16
861	Moderate	3	50	Male	DM	Japan	N	2021/8/7	6	ENT	2021/8/13	2021/8/25	13	2021/8/13	2021/8/13						2021/8/23			28.05	N	N	N		Y	Y	Y	Y	N	N	N	2021/8/13	2021/8/14	1	2021/8/21	5	5	4	5	3	3	3	3	2021/8/14	2021/8/16
862	Mild	2	49	Male	DM, CKD	Japan	Y	2021/8/7	7	ENT	2021/8/14	2021/8/19	6											24.68	N	N	N		Y	Y	Y	Y	N	N	N	2021/8/14	2021/8/15	1	2021/8/22	3	3	3	3	2	2	2	2	2021/8/15	2021/8/17
863	Moderate	3	42	Male	HTN, depression	Japan	Y	2021/8/2	12	ENT	2021/8/14	2021/8/31	18	2021/8/14	2021/8/14						2021/8/26			33.04	N	N	N		Y	Y	Y	Y	N	N	N	2021/8/14	2021/8/15	1	2021/8/22	5	5	5	5	3	3	3	3	2021/8/15	2021/8/17
864	Moderate	3	62	Female	DM, HTN	Japan	N	2021/8/7	8	ENT	2021/8/15	2021/8/27	13	2021/8/15							2021/8/23			25.31	N	N	N		Y	Y	Y	Y	N	N	N	2021/8/15	2021/8/16	1	2021/8/23	4	4	4	4	3	3	3	3	2021/8/16	2021/8/18
865	Moderate	3	63	Male	Asthma	Japan	Y	2021/8/7	9	ENT	2021/8/16	2021/8/26	11	2021/8/16	2021/8/16						2021/8/24			24.09	N	N	N		Y	Y	Y	Y	N	N	N	2021/8/16	2021/8/17	1	2021/8/24	5	5	4	5	3	3	3	3	2021/8/17	2021/8/19
866	Moderate	3	73	Male	None	Japan	N	2021/8/10	6	ENT	2021/8/16	2021/9/1	17	2021/8/16	2021/8/16									18.63	N	N	N		Y	Y	Y	Y	N	N	N	2021/8/16	2021/8/17	1	2021/8/24	5	5	5	5	3	3	3	3	2021/8/17	2021/8/19
867	Moderate	3	42	Female	None	Japan	N	2021/8/10	7	ENT	2021/8/17	2021/9/11	26	2021/8/17	2021/8/17									27.77	N	N	N		Y	Y	Y	Y	N	N	N	2021/8/17	2021/8/18	1	2021/8/25	5	5	5	5	3	3	3	3	2021/8/18	2021/8/20
868	Moderate	3	55	Male	None	United States	N	2021/8/9	8	ENT	2021/8/17	2021/8/26	10	2021/8/17							2021/8/25			26.01	N	N	N		Y	Y	Y	Y	N	N	N	2021/8/17	2021/8/18	1	2021/8/25	4	4	4	4	3	3	3	3	2021/8/18	2021/8/20
869	Severe	4	56	Male	None	Japan	Y	2021/8/8	9	Death	2021/8/17	2021/8/20	3	2021/8/17	2021/8/17	2021/8/17									N	N	N		Y	Y	Y	Y	Y	N	N	2021/8/17	2021/8/18	1	2021/8/25	6	6	8	8	4	4	4	4	2021/8/18	2021/8/20
870	Moderate	3	44	Male	Athma	Japan	Y	2021/8/6	12	ENT	2021/8/18	2021/8/26	9	2021/8/18	2021/8/18						2021/8/25			24.8	N	N	N		Y	Y	Y	Y	N	N	N	2021/8/18	2021/8/19	1	2021/8/26	5	5	4	5	3	3	3	3	2021/8/19	2021/8/21
871	Moderate	3	67	Male	HTN	Japan	N	2021/8/6	12	ENT	2021/8/18	2021/9/28	42	2021/8/18	2021/8/18						2021/9/21			27.38	N	N	N		Y	Y	Y	Y	N	N	N	2021/8/18	2021/8/19	1	2021/8/26	5	5	5	5	3	3	3	3	2021/8/19	2021/8/21
872	Moderate	3	38	Male	None	Japan	N	2021/8/11	7	ENT	2021/8/18	2021/8/27	10	2021/8/18	2021/8/18						2021/8/25			29.93	N	N	N		Y	Y	Y	Y	N	N	N	2021/8/18	2021/8/19	1	2021/8/26	5	5	4	5	3	3	3	3	2021/8/19	2021/8/21
873	Moderate	3	39	Male	None	Japan	N	2021/8/12	7	ENT	2021/8/19	2021/8/30	12	2021/8/19	2021/8/19						2021/8/27			21.4	N	N	N		Y	Y	Y	Y	N	N	N	2021/8/19	2021/8/20	1	2021/8/27	5	5	5	5	3	3	3	3	2021/8/20	2021/8/22
874	Moderate	3	35	Male	depression	Japan	N	2021/8/16	3	ENT	2021/8/19	2021/9/1	14	2021/8/19							2021/8/29			39.86	N	N	N		Y	Y	Y	Y	N	N	N	2021/8/19	2021/8/20	1	2021/8/27	4	4	4	4	3	3	3	3	2021/8/20	2021/8/22
875	Moderate	3	61	Female	None	South Korea	N	2021/8/12	7	ENT	2021/8/19	2021/8/27	9	2021/8/19	2021/8/19						2021/8/26			27.11	N	N	N		Y	Y	Y	Y	N	N	N	2021/8/19	2021/8/20	1	2021/8/27	5	5	4	5	3	3	3	3	2021/8/20	2021/8/22
876	Moderate	3	45	Male	HTN, DM, HL	Japan	Y	2021/8/17	4	ENT	2021/8/21	2021/9/2	13	2021/8/21	2021/8/21						2021/8/28			27.48	N	N	N		Y	Y	Y	Y	N	N	N	2021/8/21	2021/8/22	1	2021/8/29	5	5	4	5	3	3	3	3	2021/8/22	2021/8/24
877	Moderate	3	48	Male	HL	Japan	Y	2021/8/13	8	ENT	2021/8/21	2021/9/7	18	2021/8/21							2021/9/3			24.44	N	N	N		Y	Y	Y	Y	N	N	N	2021/8/21	2021/8/22	1	2021/8/29	4	4	4	4	3	3	3	3	2021/8/22	2021/8/24
878	Moderate	3	57	Male	Basedow, HTN, DM, Gout	Japan	Y	2021/8/14	8	ENT	2021/8/22	2021/9/1	11	2021/8/22	2021/8/30						2021/8/30			25.78	N	N	N		Y	Y	Y	Y	N	N	N	2021/8/22	2021/8/23	1	2021/8/30	4	4	4	4	3	3	3	3	2021/8/23	2021/8/25
879	Moderate	3	39	Male	HIV, HL, Gout	Japan	N	2021/8/14	9	ENT	2021/8/23	2021/9/1	10	2921/8/23	2021/8/23						2021/8/29			27.04	N	N	N		Y	Y	Y	Y	N	N	N	2021/8/23	2021/8/24	1	2021/8/31	5	5	4	5	3	3	3	3	2021/8/24	2021/8/26
880	Severe	3	56	Male	ACS, DM	Japan	N	2021/8/13	10	DEATH	2021/8/23	2021/9/4	13	2021/8/23	2021/8/23	2021/8/30		17	2021/9/4		2021/9/4			33.95	N	N	N		Y	Y	Y	Y	N	N	N	2021/8/23	2021/8/24	1	2021/8/31	5	5	6	8	3	3	4	4	2021/8/24	2021/8/26
881	Moderate	3	53	Female	RA	Japan	N	2021/8/16	8	ENT	2021/8/24	2021/9/20	28	2021/8/24	2021/8/24						2021/9/12			15.61	N	N	N		Y	Y	Y	Y	N	N	N	2021/8/24	2021/8/25	1	2021/9/1	5	5	5	5	3	3	3	3	2021/8/25	2021/8/27
882	Moderate	3	59	Male	Gout	Japan	N	2021/8/16	9	ENT	2021/8/25	2021/9/14	21	2021/8/25							2021/9/5			22.41	N	N	N		Y	Y	Y	Y	N	N	N	2021/8/25	2021/8/26	1	2021/9/2	4	4	4	4	3	3	3	3	2021/8/26	2021/8/28
883	Severe	3	78	Male	HTN	Japan	Y	2021/8/12	13	DEATH	2021/8/25	2021/9/13	20	2021/8/25	2021/8/25						2021/9/13				N	N	N		Y	Y	Y	Y	N	N	N	2021/8/25	2021/8/26	1	2021/9/2	5	5	5	8	3	3	3	3	2021/8/26	2021/8/28
884	Moderate	3	40	Male	None	Japan	N	2021/8/12	13	ENT	2021/8/25	2021/9/1	8	2021/8/25							2021/8/31			24.45	N	N	N		Y	Y	Y	Y	N	N	N	2021/8/25	2021/8/26	1	2021/9/2	4	4	3	4	3	3	2	3	2021/8/26	2021/8/28
885	Moderate	2	68	Male	Stroke, HTN, DM	Japan	Y	2021/8/21	4	ENT	2021/8/25	2021/8/27	3											24.02	N	N	N		Y	Y	Y	N	N	N	N	2021/8/25	2021/8/26	1	2021/9/2	3	3	3	3	2	2	2	2	2021/8/26	NT
886	Moderate	3	51	Male	HTN, DM	Japan	N	2021/8/16	9	ENT	2021/8/25	2021/10/5	42	2021/8/25	2021/8/25									26.57	N	N	N		Y	Y	Y	Y	N	N	N	2021/8/25	2021/8/26	1	2021/9/2	5	5	5	5	3	3	3	3	2021/8/26	2021/8/28
887	Moderate	3	37	Female	None	Vietnam	N	2021/8/15	11	ENT	2021/8/26	2021/9/10	16	2021/8/26							2021/9/6			22.94	N	N	N		Y	Y	Y	Y	N	N	N	2021/8/26	2021/8/27	1	2021/9/3	4	4	4	4	3	3	3	3	2021/8/27	2021/8/29
888	Moderate	3	37	Male	None	Japan	N	2021/8/18	8	ENT	2021/8/26	2021/9/12	18	2021/8/26	2021/8/26						2021/9/9			27.15	N	N	N		Y	Y	Y	Y	N	N	N	2021/8/26	2021/8/27	1	2021/9/3	5	5	4	5	3	3	3	3	2021/8/27	2021/8/29
889	Moderate	3	71	Male	None	Japan	Y	2021/8/22	4	ENT	2021/8/26	2021/9/27	33	2021/8/26	2021/8/26									23.21	N	N	N		Y	Y	Y	Y	N	N	N	2021/8/26	2021/8/27	1	2021/9/3	5	5	5	5	3	3	3	3	2021/8/27	2021/8/29
890	Mild	2	55	Male	None	Japan	N	2021/8/18	9	ENT	2021/8/27	2021/9/2	7	2021/8/28							2021/8/30			24.26	N	N	N		Y	Y	Y	N	N	N	N	2021/8/27	2021/8/28	1	2021/9/4	3	3	3	3	2	2	2	2	2021/8/28	2021/8/30
891	Moderate	3	52	Male	None	Japan	N	2021/8/16	11	ENT	2021/8/27	2021/9/7	12	2021/8/27	2021/8/27						2021/9/5			21.58	N	N	N		Y	Y	Y	Y	N	N	N	2021/8/27	2021/8/28	1	2021/9/4	5	5	4	5	3	3	3	3	2021/8/28	2021/8/30
892	Moderate	3	40	Male	None	Japan	Y	2021/8/23	5	ENT	2021/8/28	2021/9/12	16	2021/8/28	2021/8/28						2021/9/9			27.36	N	N	N		Y	Y	Y	Y	N	N	N	2021/8/28	2021/8/29	1	2021/9/5	5	5	4	5	3	3	3	3	2021/8/29	2021/8/31
893	Moderate	3	58	Male	HTN, HL	Japan	N	2021/8/23	6	ENT	2021/8/29	2021/9/8	11	2021/8/29	2021/8/29						2021/9/4			35.02	N	N	N		Y	Y	Y	Y	N	N	N	2021/8/29	2021/8/30	1	2021/9/6	5	5	3	5	3	3	2	3	2021/8/30	2021/9/1
894	Moderate	3	41	Male	None	Japan	N	2021/8/19	10	ENT	2021/8/29	2021/9/4	7	2021/8/29							2021/9/3			25.93	N	N	N		Y	Y	Y	Y	N	N	N	2021/8/29	2021/8/30	1	2021/9/6	4	4	3	4	3	3	2	3	2021/8/30	2021/9/1
895	Moderate	3	46	Male	None	Japan	Y	2021/8/22	8	ENT	2021/8/30	2021/9/5	7	2021/8/30							2021/8/31			19.59	N	N	N		Y	Y	Y	Y	N	N	N	2021/8/30	2021/8/31	1	2021/9/7	4	4	3	4	3	3	2	3	2021/8/31	2021/9/2
896	Moderate	3	70	Female	HL	Japan	Y	2021/8/10	20	ENT	2021/8/30	2021/9/16	18	2021/8/30							2021/9/10			24.28	N	N	N		Y	Y	Y	Y	N	N	N	2021/8/30	2021/8/31	1	2021/9/7	4	4	4	4	3	3	3	3	2021/8/31	2021/9/2
897	Mild	2	47	Female	None	Japan	N	2021/8/18	13	ENT	2021/8/31	2021/9/3	4											20.34	N	N	N		Y	Y	Y	N	N	N	N	2021/8/31	2021/9/1	1	2021/9/8	3	3	3	3	2	2	2	2	2021/9/1	2021/9/3
898	Moderate	3	53	Female	None	Japan	Y	2021/8/22	9	ENT	2021/8/31	2021/9/8	9	2021/8/31	2021/8/31						2021/9/6			21.91	N	N	N		Y	Y	Y	Y	N	N	N	2021/8/31	2021/9/1	1	2021/9/8	5	5	3	5	3	3	2	3	2021/9/1	2021/9/3
899	Moderate	3	67	Male	None	Japan	Y	2021/8/28	4	ENT	2021/9/1	2021/11/4	65	2021/9/1	2021/9/1									22.08	N	N	N		Y	Y	Y	Y	N	N	N	2021/9/1	2021/9/2	1	2021/9/9	5	5	5	5	3	3	3	3	2021/9/2	2021/9/4
900	Moderate	3	41	Male	DM, CKD, HTN	Japan	N	2021/8/25	7	ENT	2021/9/1	2021/9/6	6	2021/9/1							2021/9/2			28.35	N	N	N		Y	Y	Y	Y	N	N	N	2021/9/1	2021/9/2	1	2021/9/9	4	4	3	4	3	3	2	3	2021/9/2	2021/9/4
901	Mild	2	42	Male	HIV, HCV	Japan	N	2021/8/23	10	ENT	2021/9/2	2021/9/16	15	2021/9/3							2021/9/10			35.26	N	N	N		Y	Y	Y	N	N	N	N	2021/9/2	2021/9/3	1	2021/9/10	3	3	3	3	2	2	2	2	2021/9/3	2021/9/5
902	Moderate	3	58	Female	Breast Ca	Japan	N	2021/6/17	77	ENT	2021/9/2	2021/9/17	16	2021/9/2							2021/9/8			18.3	N	N	N		Y	Y	Y	Y	N	N	N	2021/9/2	2021/9/3	1	2021/9/10	4	4	3	4	3	3	2	3	2021/9/3	2021/9/5
903	Moderate	3	46	Male	None	Japan	Y	2021/8/28	6	ENT	2021/9/3	2021/9/13	11	2021/9/3	2021/9/4						2021/9/10			26.9	N	N	N		Y	Y	Y	Y	N	N	N	2021/9/3	2021/9/4	1	2021/9/11	4	4	4	5	3	3	3	3	2021/9/4	2021/9/6
904	Moderate	3	39	Male	None	Japan	Y	2021/8/27	7	ENT	2021/9/3	2021/9/16	14	2021/9/3							2021/9/10			25.92	N	N	N		Y	Y	Y	Y	N	N	N	2021/9/3	2021/9/4	1	2021/9/11	4	4	3	4	3	3	2	3	2021/9/4	2021/9/6
905	Moderate	3	88	Male	DM, HL, CKD	Japan	N	2021/8/30	4	ENT	2021/9/3	2021/9/15	13	2021/9/3							2021/9/9			28.11	N	N	N		Y	Y	Y	Y	N	N	N	2021/9/3	2021/9/4	1	2021/9/11	4	4	3	4	3	3	2	3	2021/9/4	2021/9/6
906	Mild	3	47	Male	HTN	Japan	N	2021/8/29	5	ENT	2021/9/3	2022/1/7	127	2021/9/3	2021/9/3						2021/12/12			27.96	N	N	N		Y	Y	Y	Y	N	N	N	2021/9/3	2021/9/4	1	2021/9/11	5	5	5	5	3	3	3	3	2021/9/4	2021/9/6
907	Moderate	3	49	Male	None	Japan	N	2021/8/30	5	ENT	2021/9/4	2021/9/22	19	2021/9/4	2021/9/4						2021/9/19			34.1	N	N	N		Y	Y	Y	Y	N	N	N	2021/9/4	2021/9/5	1	2021/9/12	5	5	5	5	3	3	3	3	2021/9/5	2021/9/7
908	Severe	4	65	Male	Nephritis	Japan	N	2021/8/26	9	DEATH	2021/9/4	2021/9/15	12	2021/9/4	2021/9/4	2021/9/4			2021/9/15		2021/9/15				N	N	N		Y	Y	Y	Y	Y	N	N	2021/9/4	2021/9/5	1	2021/9/12	6	6	6	8	4	4	4	4	2021/9/5	2021/9/7
909	Moderate	3	41	Female	None	Japan	N	2021/8/25	11	ENT	2021/9/5	2021/9/12	8	2021/9/5							2021/9/6			25.12	N	N	N		Y	Y	Y	Y	N	N	N	2021/9/5	2021/9/6	1	2021/9/13	4	4	3	4	3	3	2	3	2021/9/6	2021/9/8
910	Moderate	3	61	Male	None	Japan	N	2021/8/27	10	ENT	2021/9/6	2021/9/28	23	2021/9/6	2021/9/6						2021/9/14			19.12	N	N	N		Y	Y	Y	Y	N	N	N	2021/9/6	2021/9/7	1	2021/9/14	5	5	4	5	3	3	3	3	2021/9/7	2021/9/9
911	Mild	2	70	Female	None	Taiwan	N	2021/9/2	5	ENT	2021/9/7	2021/9/27	21	2021/9/8							2021/9/19			24.83	N	N	N		Y	Y	Y	N	N	N	N	2021/9/7	2021/9/8	1	2021/9/15	3	4	4	4	2	3	3	3	2021/9/8	2021/9/10
912	Mild	2	62	Male	HIV	Japan	N	2021/9/6	1	ENT	2021/9/7	2021/9/16	10											28.18	N	N	N		Y	Y	Y	N	N	N	N	2021/9/7	2021/9/8	1	2021/9/15	3	3	3	3	2	2	2	2	2021/9/8	2021/9/10
913	Mild	2	55	Male	DM, Stroke	Japan	Y	2021/9/1	6	ENT	2021/9/7	2021/9/17	11											34.88	N	N	N		Y	Y	Y	N	N	N	N	2021/9/7	2021/9/8	1	2021/9/15	3	3	3	3	2	2	2	2	2021/9/8	2021/9/10
915	Mild	2	70	Male	HTN	Japan	N	2021/9/6	2	ENT	2021/9/8	2021/9/16	9											22.46	N	N	N		Y	Y	Y	N	N	N	N	2021/9/8	2021/9/9	1	2021/9/16	3	3	3	3	2	2	2	2	2021/9/9	NT
916	Mild	2	22	Male	None	Vietnam	N	2021/9/4	4	ENT	2021/9/8	2021/9/16	9											24.02	N	N	N		Y	Y	Y	N	N	N	N	2021/9/8	2021/9/9	1	2021/9/16	3	3	3	3	2	2	2	2	2021/9/9	2021/9/11
917	Moderate	3	51	Female	None	Japan	N	2021/8/27	12	ENT	2021/9/8	2021/9/22	15	2021/9/8	2021/9/8						2021/9/13			22.83	N	N	N		Y	Y	Y	Y	N	N	N	2021/9/8	2021/9/9	1	2021/9/16	5	5	3	5	3	3	2	3	2021/9/9	2021/9/11
918	Mild	2	41	Male	Malaria	Myanmar	N	2021/8/27	12	ENT	2021/9/8	2021/9/15	8											23.11	N	N	N		Y	Y	Y	N	N	N	N	2021/9/8	2021/9/9	1	2021/9/16	3	3	3	3	2	2	2	2	2021/9/9	2021/9/11
919	Moderate	3	57	Female	DM, Athma	Japan	N	2021/9/1	8	ENT	2021/9/9	2021/9/16	8	2021/9/9							2021/9/13			27.64	N	N	N		Y	Y	Y	Y	N	N	N	2021/9/9	2021/9/10	1	2021/9/17	4	4	3	4	3	3	2	3	2021/9/10	2021/9/12
920	Moderate	3	62	Female	Hashimoto	Japan	N	2021/9/3	7	ENT	2021/9/10	2021/9/23	14	2021/9/11							2021/9/19			22.07	N	N	N		Y	Y	Y	Y	N	N	N	2021/9/10	2021/9/11	1	2021/9/18	3	4	4	4	2	3	3	3	2021/9/11	2021/9/13
921	Moderate	3	82	Male	MI	Japan	Y	2021/9/3	7	ENT	2021/9/10	2021/9/16	7	2021/9/10							2021/9/11			17.54	N	N	N		Y	Y	Y	Y	N	N	N	2021/9/10	2021/9/11	1	2021/9/18	4	4	3	4	3	3	2	3	2021/9/11	2021/9/13
923	Moderate	3	53	Male	None	Myanmar	N	2021/9/6	5	ENT	2021/9/11	2021/9/21	11	2021/9/11							2021/9/17			23.94	N	N	N		Y	Y	Y	Y	N	N	N	2021/9/11	2021/9/12	1	2021/9/19	4	4	3	4	3	3	2	3	2021/9/12	2021/9/14
924	Moderate	3	53	Female	None	Japan	N	2021/9/5	7	ENT	2021/9/12	2021/9/18	7	2021/9/13							2021/9/13			20.23	N	N	N		Y	Y	Y	Y	N	N	N	2021/9/12	2021/9/13	1	2021/9/20	3	4	3	4	2	3	2	3	2021/9/13	2021/9/15
925	Mild	2	56	Male	HTN, Stroke	Japan	Y	2021/9/12	1	ENT	2021/9/13	2021/9/29	17											22.99	N	N	N		Y	Y	Y	N	N	N	N	2021/9/13	2021/9/14	1	2021/9/21	3	3	3	3	2	2	2	2	2021/9/14	2021/9/16
926	Moderate	3	92	Male	HTN, HL	Japan	Y	2021/9/16	1	ENT	2021/9/17	2021/10/22	36	2021/9/17							2021/9/30			20.93	N	N	N		Y	Y	Y	Y	N	N	N	2021/9/17	2021/9/18	1	2021/9/25	4	4	4	4	3	3	3	3	2021/9/18	2021/9/20
927	Mild	2	57	Male	DM	Japan	Y	2021/9/15	2	ENT	2021/9/17	2021/9/25	9											23.3	N	N	N		Y	Y	Y	N	N	N	N	2021/9/17	2021/9/18	1	2021/9/25	3	3	3	3	2	2	2	2	2021/9/18	2021/9/20
928	Mild	2	55	Female	HL	Japan	N	2021/9/16	2	ENT	2021/9/18	2021/9/26	9											20.68	N	N	N		Y	Y	Y	N	N	N	N	2021/9/18	2021/9/19	1	2021/9/26	3	3	3	3	2	2	2	2	2021/9/19	2021/9/21
929	Mild	2	39	Female	None	Japan	N	2021/9/15	7	ENT	2021/9/22	2021/9/25	4											17.83	N	N	N		Y	Y	Y	N	N	N	N	2021/9/22	2021/9/23	1	2021/9/30	3	3	3	3	2	2	2	2	2021/9/23	2021/9/25
930	Moderate	3	72	Male	None	Japan	Y	2021/9/19	4	ENT	2021/9/23	2021/10/5	13	2021/9/23	2021/9/23						2021/9/27			24.55	N	N	N		Y	Y	Y	Y	N	N	N	2021/9/23	2021/9/24	1	2021/10/1	5	5	4	5	3	3	2	3	2021/9/24	2021/9/26
931	Mild	2	54	Female	None	China	N	2021/9/21	3	ENT	2021/9/24	2021/10/1	8											18.96	N	N	N		Y	Y	Y	N	N	N	N	2021/9/24	2021/9/25	1	2021/10/2	3	3	3	3	2	2	2	2	2021/9/25	2021/9/27
932	Mild	2	45	Male	HIV	Japan	N	2021/9/26	5	ENT	2021/10/1	2021/10/9	9											40.46	N	N	N		Y	Y	Y	N	N	N	N	2021/10/1	2021/10/2	1	2021/10/9	3	3	3	3	2	2	2	2	2021/10/2	2021/10/4
933	Mild	2	55	Male	None	Japan	N	2021/9/29	2	ENT	2021/10/1	2021/10/9	9											23.94	N	N	N		Y	Y	N	N	N	N	N	2021/10/1	2021/10/2	1	2021/10/9	3	3	3	3	1	1	1	1	2021/10/2	2021/10/4
934	Moderate	3	47	Male	HTN, HL	Japan	Y	2021/9/20	11	ENT	2021/10/1	2021/10/16	16	2021/10/1	2021/10/1						2021/10/11			43.32	N	N	N		Y	Y	Y	Y	N	N	N	2021/10/1	2021/10/2	1	2021/10/9	5	5	4	5	3	3	3	3	2021/10/2	2021/10/4
935	Mild	1	37	Male	None	Nepal	N	2021/10/1	5	ENT	2021/10/6	2021/10/11	6											23.88	N	N	N		Y	Y	N	N	N	N	N	2021/10/6	2021/10/7	1	2021/10/14	3	3	3	3	1	1	1	1	2021/10/7	2021/10/9
936	Mild	1	60	Male	HCC, Stroke	Japan	Y	2021/10/12	2	ENT	2021/10/14	2021/10/21	8											22.83	N	N	N		Y	Y	Y	N	N	N	N	2021/10/14	2021/10/15	1	2021/10/21	3	3	3	3	1	1	1	1	2021/10/14	2021/10/15
937	Mild	1	39	Male	None	Namibia	N	2021/11/28	1	ENT	2021/11/29	2021/12/14	15											22.15	N	N	O		Y	Y	N	N	N	N	N	2021/11/29	2021/12/3	4	2021/12/10	3	3	3	3	1	1	1	1	2021/12/3	2021/12/5
938	Mild	1	25	Male	None	Peru	N	2021/11/27	4	ENT	2021/12/1	2021/12/17	16											28.8	N	N	O		Y	Y	N	N	N	N	N	2021/12/1	2021/12/3	2	2021/12/10	3	3	3	3	1	1	1	1	2021/12/3	2021/12/5
939	Mild	1	30	Male	HTN	Japan	N	2021/12/1	5	ENT	2021/12/6	2021/12/15	9											25.3	N	N	O		Y	Y	N	N	N	N	N	2021/12/6	2021/12/7	1	2021/12/14	3	3	3	3	1	1	1	1	2021/12/7	2021/12/9
940	Mild	1	50	Male	DM	Nigeria	N	2021/12/4	4	ENT	2021/12/8	2021/12/21	13											28.6	N	N	O		Y	Y	N	N	N	N	N	2021/12/8	2021/12/9	1	2021/12/16	3	3	3	3	1	1	1	1	2021/12/9	2021/12/11
941	Mild	1	64	Male	HTN, HL	Japan	Y	2021/12/8	2	ENT	2021/12/10	2021/12/22	12											27.15	N	N	O		Y	Y	N	N	N	N	N	2021/12/10	2021/12/11	1	2021/12/18	3	3	3	3	1	1	1	1	2021/12/11	2021/12/13
942	Mild	1	42	Male	None	Japan	N	2021/12/8	2	ENT	2021/12/10	2021/12/22	12											21.77	N	N	O		Y	Y	N	N	N	N	N	2021/12/10	2021/12/11	1	2021/12/18	3	3	3	3	1	1	1	1	2021/12/11	2021/12/13
943	Mild	1	49	Male	None	Japan	Y	2021/12/9	1	ENT	2021/12/10	2021/12/22	12											23.76	N	N	O		Y	Y	N	N	N	N	N	2021/12/10	2021/12/11	1	2021/12/18	3	3	3	3	1	1	1	1	2021/12/11	2021/12/13
944	Mild	1	31	Male	None	Singapore	N	2021/12/6	4	ENT	2021/12/10	2021/12/24	14											22.68	N	N	O		Y	Y	N	N	N	N	N	2021/12/10	2021/12/11	1	2021/12/18	3	3	3	3	1	1	1	1	2021/12/11	2021/12/13
945	Mild	1	50	Male	None	Japan	N	2021/12/4	6	ENT	2021/12/10	2021/12/22	12											25.59	N	N	O		Y	Y	N	N	N	N	N	2021/12/10	2021/12/11	1	2021/12/18	3	3	3	3	1	1	1	1	2021/12/11	2021/12/13
948	Mild	1	27	Male	None	Japan	N	2021/12/10	5	ENT	2021/12/15	2021/12/28	13											21.99	N	N	O		Y	Y	N	N	N	N	N	2021/12/15	2021/12/16	1	2021/12/23	3	3	3	3	1	1	1	1	2021/12/16	2021/12/18
949	Mild	1	30	Female	Panic attack	Japan	N	2021/12/13	4	ENT	2021/12/17	2021/12/30	13											23.95	N	N	O		Y	Y	N	N	N	N	N	2021/12/17	2021/12/18	1	2021/12/25	3	3	3	3	1	1	1	1	2021/12/18	2021/12/20
950	Mild	1	29	Male	None	Japan	N	2021/12/14	3	ENT	2021/12/17	2021/12/30	13											22.37	N	N	O		Y	Y	N	N	N	N	N	2021/12/17	2021/12/18	1	2021/12/25	3	3	3	3	1	1	1	1	2021/12/18	2021/12/20
951	Mild	1	23	Male	None	Japan	Y	2021/12/13	4	ENT	2021/12/17	2021/12/25	8											18.94	N	N	O		Y	Y	N	N	N	N	N	2021/12/17	2021/12/18	1	2021/12/25	3	3	3	3	1	1	1	1	2021/12/18	2021/12/20
952	Mild	1	38	Male	None	Japan	N	2021/12/12	6	ENT	2021/12/18	2021/12/31	13											20.81	N	N	O		Y	Y	N	N	N	N	N	2021/12/18	2021/12/19	1	2021/12/26	3	3	3	3	1	1	1	1	2021/12/19	2021/12/21
953	Mild	1	47	Male	None	Japan	Y	2021/12/14	4	ENT	2021/12/18	2021/12/30	12											21.38	N	N	O		Y	Y	N	N	N	N	N	2021/12/18	2021/12/19	1	2021/12/26	3	3	3	3	1	1	1	1	2021/12/19	2021/12/21
954	Mild	1	40	Female	None	Japan	N	2021/12/17	2	ENT	2021/12/19	2022/1/14	26											27.43	N	N	O		Y	Y	N	N	N	N	N	2021/12/19	2021/12/20	1	2021/12/28	3	3	3	3	1	1	1	1	2021/12/21	NT
955	Mild	1	19	Male	None	Japan	N	2021/12/19	2	ENT	2021/12/21	2022/1/1	11											33.91	N	N	O		N	N	N	N	N	N	N	2021/12/21	2021/12/22	1	2021/12/29	3	3	3	3	1	1	1	1	2021/12/22	2021/12/24
956	Mild	1	56	Male	None	Japan	N	2021/12/17	7	ENT	2021/12/24	2021/12/31	7											26.41	N	N	O		Y	Y	N	N	N	N	N	2021/12/24	2021/12/25	1	2022/1/1	3	3	3	3	1	1	1	1	2021/12/25	2021/12/27
957	Mild	1	19	Female	None	Japan	N	2021/12/24	2	ENT	2021/12/26	2022/1/1	6											16.8	N	N	O		N	N	N	N	N	N	N	2021/12/26	2021/12/27	1	2022/1/3	3	3	3	2	1	1	1	1	2021/12/27	2021/12/29
958	Mild	1	39	Female	AML, HTN	Japan	N	2021/12/27	1	ENT	2021/12/28	2022/1/6	9											19.94	N	N	O		N	N	N	N	N	N	N	2021/12/28	2021/12/29	1	2022/1/5	3	3	3	3	1	1	1	1	2021/12/29	2021/12/31
959	Mild	1	78	Female	HTN, HL	Japan	N	2021/12/30	1	ENT	2021/12/31	2022/1/10	10											20.52	N	N	O		N	N	N	N	N	N	N	2021/12/31	2022/1/1	1	2022/1/8	3	3	3	3	1	1	1	1	2022/1/1	2022/1/3
960	Mild	1	45	Female	RA	Japan	N	2022/1/4	0	ENT	2022/1/4	2022/1/14	10											19.01	N	N	O		Y	N	N	N	N	N	N	2022/1/4	2022/1/5	1	2022/1/12	3	3	3	3	1	1	1	1	2022/1/5	2022/1/7
961	Mild	1	27	Female	None	Japan	N	2021/12/28	7	ENT	2022/1/4	2022/1/7	3											18.4	N	N	O		Y	Y	N	N	N	N	N	2022/1/4	2022/1/5	1	2022/1/12	3	3	2	2	1	1	1	1	2022/1/5	2022/1/7
962	Mild	1	64	Female	None	Japan	N	2022/1/1	4	ENT	2022/1/5	2022/1/12	7											20.7	N	N	O		Y	Y	N	N	N	N	N	2022/1/5	2022/1/6	1	2022/1/13	3	3	3	3	1	1	1	1	2022/1/6	2022/1/8
963	Mild	1	36	Male	None	Japan	N	2021/12/31	6	ENT	2022/1/6	2022/1/16	10											24.38	N	N	O		Y	Y	N	N	N	N	N	2022/1/6	2022/1/7	1	2022/1/14	3	3	3	3	1	1	1	1	2022/1/7	2022/1/9
964	Mild	1	50	Male	None	Japan	N	2022/1/2	4	ENT	2022/1/6	2022/1/12	6											26.05	N	N	O		Y	Y	N	N	N	N	N	2022/1/6	2022/1/7	1	2022/1/14	3	3	3	3	1	1	1	1	2022/1/7	2022/1/9
965	Moderate	3	79	Male	DM	Japan	N	2022/1/3	3	ENT	2022/1/6	2022/1/26	20	2022/1/6	2022/1/7						2022/1/26			26.98	N	N	O		Y	Y	Y	Y	N	N	N	2022/1/6	2022/1/7	1	2022/1/14	4	4	5	5	3	3	3	3	2022/1/7	2022/1/9
966	Mild	1	20	Female	None	Japan	N	2022/1/3	4	ENT	2022/1/7	2022/1/17	10											20.55	N	N	O		Y	Y	N	N	N	N	N	2022/1/7	2022/1/8	1	2022/1/15	3	3	3	3	1	1	1	1	2022/1/8	2022/1/10
967	Moderate	3	87	Male	HTN, HL	Japan	Y	2022/1/6	2	ENT	2022/1/8	2022/2/21	44	2022/1/18	2022/1/8						2022/2/18			22.27	N	N	O		Y	Y	Y	Y	N	N	Y	2022/1/8	2022/1/9	1	2022/1/16	5	5	5	5	3	3	3	3	2022/1/9	2022/1/11
968	Mild	1	57	Female	Alzheimer	Japan	N	2022/1/10	0	ENT	2022/1/10	2022/1/21	11											16.09	N	N	O		Y	Y	N	N	N	N	N	2022/1/10	2022/1/11	1	2022/1/18	3	3	3	3	1	1	1	1	2022/1/11	2022/1/13
969	Mild	1	29	Male	None	Japan	N	2022/1/8	3	ENT	2022/1/11	2022/1/14	3											26.81	N	N	O		Y	Y	N	N	N	N	N	2022/1/11	2022/1/12	1	2022/1/19	3	3	2	2	1	1	1	1	2022/1/12	2022/1/14
970	Mild	1	28	Male	COVID-19 (Delta)	Japan	Y	2021/12/31	11	ENT	2022/1/11	2022/1/13	2											28.87	N	N	O		Y	Y	N	N	N	N	N	2022/1/11	2022/1/12	1	2022/1/19	3	3	2	2	1	1	1	1	2022/1/12	2022/1/14
971	Mild	1	47	Male	HIV, HTN, HL	Japan	Y	2022/1/8	3	ENT	2022/1/11	2022/1/18	7											31.53	N	N	O		Y	Y	N	N	N	N	N	2022/1/11	2022/1/12	1	2022/1/19	3	3	3	3	1	1	1	1	2022/1/12	2022/1/14
972	Mild	1	62	Male	OSAS	Japan	N	2022/1/11	2	ENT	2022/1/13	2022/1/21	8											24.63	N	N	O		Y	Y	N	N	N	N	N	2022/1/13	2022/1/14	1	2022/1/21	3	3	3	3	1	1	1	1	2022/1/14	2022/1/16
973	Mild	1	32	Female	None	Japan	N	2022/1/11	3	ENT	2022/1/14	2022/1/21	7											22.19	N	N	O		Y	Y	N	N	N	N	N	2022/1/14	2022/1/15	1	2022/1/22	3	3	3	3	1	1	1	1	2022/1/15	2022/1/17
974	Mild	1	22	Male	None	Japan	N	2022/1/11	3	ENT	2022/1/14	2022/1/21	7											21.14	N	N	O		Y	Y	N	N	N	N	N	2022/1/14	2022/1/15	1	2022/1/22	3	3	3	3	1	1	1	1	2022/1/15	2022/1/17
975	Mild	1	79	Female	None	Japan	N	2022/1/15	1	ENT	2022/1/16	2022/1/25	9											16.77	N	N	O		Y	Y	N	N	N	N	N	2022/1/16	2022/1/17	1	2022/1/24	3	3	3	3	1	1	1	1	2022/1/17	2022/1/19
977	Mild	1	56	Male	HTN, DM	Japan	Y	2022/1/17	1	ENT	2022/1/18	2022/1/24	6											30.98	N	N	O		Y	Y	N	N	N	N	N	2022/1/18	2022/1/19	1	2022/1/26	3	3	2	2	1	1	1	1	2022/1/19	2022/1/21
978	Mild	1	74	Male	HTN, DM, Stroke	Japan	Y	2022/1/14	4	ENT	2022/1/18	2022/1/24	6											28.22	N	N	O		Y	Y	N	N	N	N	N	2022/1/18	2022/1/19	1	2022/1/26	3	3	2	2	1	1	1	1	2022/1/19	2022/1/21
979	Mild	1	63	Male	Tb	Japan	N	2022/1/14	4	ENT	2022/1/18	2022/1/24	6											24.38	N	N	O		Y	Y	N	N	N	N	N	2022/1/18	2022/1/19	1	2022/1/26	3	3	2	2	1	1	1	1	2022/1/19	2022/1/21
980	Mild	1	48	Male	HIV	Japan	N	2022/1/13	5	ENT	2022/1/18	2022/1/27	9											33.61	N	N	O		Y	Y	N	N	N	N	N	2022/1/18	2022/1/19	1	2022/1/26	3	3	3	3	1	1	1	1	2022/1/19	2022/1/21
981	Mild	1	28	Male	Athma	Japan	N	2022/1/17	2	ENT	2022/1/19	2022/1/27	8											19.62	N	N	O		Y	Y	N	N	N	N	N	2022/1/19	2022/1/20	1	2022/1/27	3	3	3	3	1	1	1	1	2022/1/20	2022/1/22
982	Mild	1	56	Male	Stroke	Japan	N	2022/1/15	4	ENT	2022/1/19	2022/1/25	6											20.23	N	N	O		Y	Y	N	N	N	N	N	2022/1/19	2022/1/20	1	2022/1/27	3	3	3	2	1	1	1	1	2022/1/20	2022/1/22
983	Mild	1	79	Female	HTN	Japan	N	2022/1/19	1	ENT	2022/1/20	2022/1/31	11											24.72	N	N	O		Y	Y	N	N	N	N	N	2022/1/20	2022/1/21	1	2022/1/28	3	3	3	3	1	1	1	1	2022/1/21	2022/1/23
984	Mild	2	86	Male	None	Japan	N	2022/1/18	3	ENT	2022/1/21	2022/1/28	7											25.13	N	N	O		Y	Y	Y	N	N	N	N	2022/1/21	2022/1/22	1	2022/1/29	3	3	3	3	2	2	2	2	2022/1/22	2022/1/24
985	Severe	3	86	Male	COPD, HTN, Af	Japan	Y	2022/1/17	4	DEATH	2022/1/21	2022/2/15	26	2022/1/26							2022/2/15			26.91	N	N	O		Y	Y	Y	Y	N	N	Y	2022/1/21	2022/1/22	1	2022/1/29	3	3	4	8	2	2	3	3	2022/1/22	2022/1/24
986	Mild	1	69	Male	Lung Ca, CKD, AAA	Japan	Y	2022/1/20	2	ENT	2022/1/22	2022/1/30	8											25.77	N	N	O		Y	Y	N	N	N	N	N	2022/1/22	2022/1/23	1	2022/1/30	3	3	3	3	1	1	1	1	2022/1/23	2022/1/25
987	Mild	1	38	Male	None	Japan	Y	2022/1/18	4	ENT	2022/1/22	2022/1/28	6											22.15	N	N	O		Y	Y	N	N	N	N	N	2022/1/22	2022/1/23	1	2022/1/30	3	3	3	3	1	1	1	1	2022/1/23	2022/1/25
988	Mild	1	62	Female	Asthma, HL	Japan	Y	2022/1/20	2	ENT	2022/1/22	2022/1/30	8											24.1	N	N	O		Y	Y	N	N	N	N	N	2022/1/22	2022/1/23	1	2022/1/30	3	3	3	3	1	1	1	1	2022/1/23	2022/1/25
989	Mild	1	21	Female	None	Japan	Y	2022/1/18	4	ENT	2022/1/22	2022/1/29	7											21.26	N	N	O		Y	Y	N	N	N	N	N	2022/1/22	2022/1/23	1	2022/1/30	3	3	3	3	1	1	1	1	2022/1/23	2022/1/25
990	Moderate	3	88	Male	Asthma, Dimentia	Japan	Y	2022/1/21	2	ENT	2022/1/23	2022/1/31	8	2022/1/23							2022/1/26				N	N	O		Y	Y	N	Y	N	N	N	2022/1/23	2022/1/24	1	2022/1/31	4	4	3	4	3	3	2	3	2022/1/24	2022/1/26
991	Mild	1	39	Female	None	Japan	Y	2022/1/22	2	ENT	2022/1/24	2021/2/1	9											25.1	N	N	O		Y	Y	N	N	N	N	N	2022/1/24	2022/1/25	1	2022/2/1	3	3	3	3	1	1	1	1	2022/1/25	2022/1/27
992	Mild	1	57	Male	HIV	Japan	N	2022/1/20	5	ENT	2022/1/25	2022/1/27	2											23.05	N	N	O		Y	Y	N	N	N	N	N	2022/1/25	2022/1/26	1	2022/2/2	3	3	2	2	1	1	1	1	2022/1/26	2022/1/28
993	Mild	1	83	Female	None	Japan	N	2022/1/24	1	ENT	2022/1/25	2022/2/3	10											20.21	N	N	O		Y	Y	N	N	N	N	Y	2022/1/25	2022/1/26	1	2022/2/2	3	3	3	3	1	1	1	1	2022/1/26	2022/1/28
994	Mild	1	63	Male	None	Japan	Y	2022/1/25	0	ENT	2022/1/25	2022/1/28	4											27.42	N	N	O		Y	Y	N	N	N	N	N	2022/1/25	2022/1/26	1	2022/2/2	3	3	3	3	1	1	1	1	2022/1/26	2022/1/28
995	Mild	1	79	Male	Stroke, HTN	Japan	Y	2022/1/25	1	ENT	2022/1/26	2022/2/4	10											17.24	N	N	O		Y	Y	N	N	N	N	N	2022/1/26	2022/1/27	1	2022/2/3	3	3	3	3	1	1	1	1	2022/1/27	2022/1/29
996	Mild	1	71	Male	HIV, DM, HTN, HL	Japan	N	2022/1/21	5	ENT	2022/1/26	2022/2/4	10											21.15	N	N	O		Y	Y	N	N	N	N	N	2022/1/26	2022/1/27	1	2022/2/3	3	3	3	3	1	1	1	1	2022/1/27	2022/1/29
998	Moderate	3	66	Male	Tb, IP, HTN, HL	Japan	Y	2022/1/25	2	ENT	2022/1/27	2022/2/11	16	2022/1/27	2022/1/27									24.79	N	N	O		Y	Y	Y	Y	N	Y	N	2022/1/27	2022/1/27	0	2022/2/3	5	5	4	5	3	3	3	3	2022/1/27	2022/1/28
999	Mild	2	92	Male	HTN, DM	Japan	N	2022/1/26	1	ENT	2022/1/27	2022/2/2	7	2022/1/30							2022/2/2			17.89	N	N	O		Y	Y	Y	N	N	N	N	2022/1/27	2022/1/28	1	2022/2/4	3	3	3	3	2	2	2	2	2022/1/28	2022/1/30
1000	Mild	1	78	Male	DM	Japan	Y	2022/1/27	1	ENT	2022/1/28	2022/2/4	8											23.38	N	N	O		Y	Y	Y	N	N	N	N	2022/1/28	2022/1/29	1	2022/2/5	3	3	3	3	2	2	2	2	2022/1/29	2022/1/31
1001	Mild	1	65	Male	None	Japan	N	2022/1/27	1	ENT	2022/1/28	2022/2/1	5											25.08	N	N	O		Y	Y	N	N	N	N	N	2022/1/28	2022/1/29	1	2022/2/5	3	3	3	3	1	1	1	1	2022/1/29	2022/1/31
1002	Mild	1	68	Male	Stroke, MI, HL	Japan	Y	2022/1/29	1	ENT	2022/1/30	2022/2/8	10											35.03	N	N	O		Y	Y	N	N	N	N	N	2022/1/30	2022/1/31	1	2022/2/7	3	3	3	3	1	1	1	1	2022/1/31	2022/2/2
1003	Mild	1	84	Male	None	Japan	N	2022/1/29	1	ENT	2022/1/30	2022/2/18	20	2022/2/1							2022/2/9			16.47	N	N	O		Y	Y	N	N	N	N	N	2022/1/30	2022/1/31	1	2022/2/7	3	3	3	3	1	1	1	1	2022/1/31	2022/2/2
1004	Moderate	3	49	Male	DM	Japan	N	2022/1/23	7	ENT	2022/1/30	2022/2/15	17	2022/1/30							2022/2/4			26.18	N	N	O		Y	Y	Y	Y	N	N	N	2022/1/30	2022/1/31	1	2022/2/7	4	4	3	4	3	3	2	3	2022/1/31	2022/2/2
1005	Mild	1	42	Female	Athma	Japan	N	2022/1/30	1	ENT	2022/1/31	2022/2/5	6											19.49	N	N	O		Y	Y	N	N	N	N	N	2022/1/31	2022/2/1	1	2022/2/8	3	3	3	3	1	1	1	1	2022/2/1	2022/2/3
1006	Moderate	3	82	Female	Breast Ca	Japan	N	2022/1/26	5	ENT	2022/1/31	2022/2/9	10	2022/1/31							2022/2/8			24.39	N	N	O		Y	Y	Y	Y	N	N	N	2022/1/31	2022/2/1	1	2022/2/8	4	4	3	4	3	3	2	3	2022/2/1	2022/2/3
1007	Mild	1	64	Male	DM, HL, HTN	Japan	N	2022/1/30	3	ENT	2022/2/2	2022/2/11	10	2022/2/3							2022/2/4			26.27	N	N	O		Y	Y	N	N	N	N	N	2022/2/2	2022/2/3	1	2022/2/10	3	4	3	3	1	1	1	1	2022/2/3	2022/2/5
1008	Mild	2	77	Male	RA, IP, HTN	Japan	N	2022/2/3	0	ENT	2022/2/3	2022/2/13	11											21.87	N	N	O		Y	Y	Y	N	N	N	N	2022/2/3	2022/2/4	1	2022/2/11	3	3	3	3	2	2	2	2	2022/2/4	2022/2/6
1009	Mild	1	84	Female	HTN	Japan	N	2022/2/3	1	ENT	2022/2/4	2022/2/13	10											18.95	N	N	O		Y	Y	N	N	N	N	N	2022/2/4	2022/2/5	1	2022/2/12	3	3	3	3	1	1	1	1	2022/2/5	2022/2/7
1010	Mild	1	50	Male	HIV	Japan	N	2022/1/26	11	ENT	2022/2/6	2022/2/8	3											26.02	N	N	O		Y	Y	N	N	N	N	N	2022/2/6	2022/2/7	1	2022/2/14	3	3	3	3	1	1	1	1	2022/2/7	2022/2/9
1011	Mild	1	71	Male	DM	Japan	N	2022/2/7	0	ENT	2022/2/7	2022/2/16	10											18.17	N	N	O		Y	Y	N	N	N	N	Y	2022/2/7	2022/2/8	1	2022/2/15	3	3	3	3	1	1	1	1	2022/2/8	2022/2/10
1012	Moderate	3	75	Female	Basedow, Athma	Japan	N	2022/2/2	7	ENT	2022/2/9	2022/2/17	9	2022/2/9							2022/2/14				N	N	O		Y	Y	Y	Y	N	N	N	2022/2/9	2022/2/10	1	2022/2/17	4	4	3	4	3	3	2	3	2022/2/10	2022/2/12
1014	Mild	1	49	Male	AP, PVC, Athma	Japan	N	2022/2/10	3	ENT	2022/2/13	2022/2/15	3											23.62	N	N	O		Y	Y	N	N	N	N	N	2022/2/13	2022/2/14	1	2022/2/21	3	3	3	3	1	1	1	1	2022/2/14	2022/2/16
1015	Moderate	3	53	Male	RA	Japan	N	2022/2/11	1	ENT	2022/2/12	2022/3/2	19	2022/2/12	2022/2/12						2022/2/23			31.51	N	N	O		Y	Y	Y	Y	N	Y	N	2022/2/12	2022/2/14	2	2022/2/21	5	5	4	5	3	3	3	3	2022/2/14	2022/2/15
1016	Mild	1	27	Female	None	Japan	N	2022/2/12	3	ENT	2022/2/15	2022/2/22	8											19.04	N	N	O		Y	Y	N	N	N	N	N	2022/2/15	2022/2/16	1	2022/2/23	3	3	3	3	1	1	1	1	2022/2/16	2022/2/18
1017	Moderate	3	76	Male	DM, colon Ca	Japan	Y	2022/2/11	4	ENT	2022/2/15	2022/3/20	34	2022/2/15	2022/2/15						2022/3/17			21.26	N	N	O		Y	Y	Y	Y	N	N	Y	2022/2/15	2022/2/15	0	2022/2/23	5	5	5	5	3	3	3	3	2022/2/16	2022/2/18
1018	Mild	1	63	Female	Breast Ca	Japan	N	2022/2/19	2	ENT	2022/2/21	2022/3/1	9											20.13	N	N	O		Y	Y	N	N	N	N	N	2022/2/21	2022/2/22	1	2022/3/1	3	3	3	3	1	1	1	1	2022/2/22	2022/2/24
1019	Mild	1	78	Male	Stroke, CHF, HTN	Japan	N	2022/2/19	3	ENT	2022/2/22	2022/3/2	9											18.64	N	N	O		Y	Y	N	N	N	N	N	2022/2/22	2022/2/23	1	2022/3/2	3	3	3	3	1	1	1	1	2022/2/23	2022/2/25
1020	Mild	1	75	Male	Stomac Ca	Japan	N	2022/2/27	0	ENT	2022/2/27	2022/3/9	11											17.84	N	N	O		Y	Y	N	N	N	N	N	2022/2/27	2022/2/28	1	2022/3/7	3	3	3	3	1	1	1	1	2022/2/28	2022/3/2
1022	Moderate	3	73	Male	DM	Japan	Y	2022/2/21	8	ENT	2022/3/1	2022/3/10	10	2022/3/1							2022/3/6			24.18	N	N	O		Y	Y	Y	Y	N	N	N	2022/3/1	2022/3/2	1	2022/3/9	4	4	3	4	3	3	2	3	2022/3/2	2022/3/4
1023	Mild	1	89	Male	HTN	Japan	N	2022/3/1	1	ENT	2022/3/2	2022/3/12	11											22.65	N	N	O		Y	Y	N	N	N	N	N	2022/3/2	2022/3/3	1	2022/3/10	3	3	3	3	1	1	1	1	2022/3/3	2022/3/5
1024	Mild	1	72	Female	Lung Ca	Japan	N	2022/2/20	10	ENT	2022/3/2	2022/4/27	57	2022/3/28										19.3	N	N	O		Y	Y	N	N	N	N	N	2022/3/2	2022/3/4	2	2022/3/11	3	3	3	3	1	1	1	1	2022/3/4	2022/3/6
1026	Mild	1	63	Male	Tb	Japan	Y	2022/3/3	3	ENT	2022/3/6	2022/3/13	8											26.53	N	N	O		Y	Y	N	N	N	N	N	2022/3/6	2022/3/7	1	2022/3/14	3	3	3	3	1	1	1	1	2022/3/7	2022/3/9
1027	Mild	1	37	Female	None	Japan	N	2022/3/9	2	ENT	2022/3/11	2022/3/19	9											23.24	N	N	O		Y	Y	N	N	N	N	N	2022/3/11	2022/3/12	1	2022/3/19	3	3	3	3	1	1	1	1	2022/3/12	2022/3/14
1028	Moderate	1	85	Male	CHF, Arythmia	Japan	N	2022/3/8	3	ENT	2022/3/11	2022/3/22	12	2022/3/12							2022/3/15			18.5	N	N	O		Y	Y	Y	Y	N	N	N	2022/3/11	2022/3/12	1	2022/3/19	3	4	3	4	2	3	2	3	2022/3/12	2022/3/14
1029	Mild	1	65	Female	DM, Hashimoto	Japan	N	2022/3/10	5	ENT	2022/3/15	2022/3/20	5											22.4	N	N	O		Y	Y	N	N	N	N	N	2022/3/15	2022/3/16	1	2022/3/23	3	3	2	3	1	1	1	1	2022/3/16	2022/3/18
1030	Mild	1	28	Male	None	Japan	N	2022/3/12	4	ENT	2022/3/16	2022/3/21	5											21.38	N	N	O		Y	Y	N	N	N	N	N	2022/3/16	2022/3/17	1	2022/3/24	3	3	2	3	1	1	1	1	2022/3/17	2022/3/19
1031	Mild	1	24	Male	None	Japan	N	2022/3/18	4	ENT	2022/3/22	2022/3/25	3											17.67	N	N	O		Y	Y	N	N	N	N	N	2022/3/22	2022/3/23	1	2022/3/30	3	3	3	3	2	1	1	2	2022/3/23	NT
1032	Moderate	3	79	Male	HTN, OMI	Japan	N	2022/3/27	0	ENT	2022/3/27	2022/3/31	4	2022/3/29							2022/3/31			25.36	N	N	O		Y	Y	Y	Y	N	N	N	2022/3/27	2022/3/28	1	2022/4/4	3	3	4	4	2	2	3	3	2022/3/28	2022/3/30
1033	Mild	1	85	Male	HTN, dementia, Parkinson disease	Japan	N	2022/3/27	1	ENT	2022/3/28	2022/4/14	18											21.11	N	N	O		Y	Y	N	N	N	N	N	2022/3/28	2022/3/29	1	2022/4/5	3	3	3	3	1	1	1	1	2022/3/29	2022/3/31
1035	Mild	2	58	Male	ANCA AAV	Japan	N	2022/3/28	9	ENT	2022/4/6	2022/4/19	14											24.52	N	N	O		Y	Y	Y	N	N	N	Y	2022/4/6	2022/4/7	1	2022/4/14	3	3	3	3	2	2	2	2	2022/4/7	2022/4/9
	514			668
	408		102	316		912	409		5.995934959
	60		18	984				median	5
			54.90132248					25%	3
			54					75%	8
			41
			54
			69
[truncated: 93 more columns]
